# Supplementary material for: Out-of-hospital cardiac arrest and ambient air pollution: A dose-effect relationship and an association with OHCA incidence
Source: PLoS One. 2021 Aug 25;16(8):e0256526. doi: 10.1371/journal.pone.0256526 (PMC8386838; doi:10.1371/journal.pone.0256526)
Supplement: S1 Dataset — (XLSX) [file pone.0256526.s002.xlsx]

## Sheet: Foglio1
OHCA_100000	PM_10	PM2.5	NO2	CO	Benzene	SO2	O3	PM10_terzili	log_OHCA_100000	log_PM_10	elderly_index	mortality_rate	PM_10_over	PM_2_5_over	SO2_over	Log_CO	log_benzene	log_NO2	log_O3	log_PM2.5	log_SO2	temperature	umidità	log_temp	log_umidità	delta_Benzene	delta_CO	delta_PM10	delta_PM2.5	delta_NO	delta_O3	delta_SO2	O3_temp	benzene_temp	CO_temp	NO2_temp	PM10_temp	PM2.5_temp	SO2_temp
0.3	68.4	55.4	33.3	0.9	1.8	2.7	7.7	3	-0.39794	1.83506	179.6	11.2	1	1	0	-0.0457575	0.255273	1.52244	0.886491	1.74351	0.431364	2.12	95.93	0.326336	1.98195								-0.0710634	-0.0710634	-0.372093	1.19611	1.50872	1.41717	0.105028
0.3	37.8	27.9	25.9	0.6	1.1	2.9	22.7	3	-0.221849	1.57749	179.6	11.2	0	1	0	-0.221849	0.0413927	1.4133	1.35603	1.4456	0.462398	2.71	75.86	0.432969	1.88001	-0.7	-0.3	-30.7	-27.5	-7.4	15	0.1	-0.391577	-0.391577	-0.654818	0.98033	1.14452	1.01263	0.0294287
0.4	29.8	18.5	40.3	0.7	1.1	3.4	22.4	2	-0.30103	1.47422	179.6	11.2	0	0	0	-0.154902	0.0413927	1.60531	1.35025	1.26717	0.531479	0.95	62.05	-0.0222764	1.79274	0	0	-8	-9.3	14.4	-0.4	0.5	0.0636691	0.0636691	-0.132626	1.62758	1.49649	1.28945	0.553755
0.1	50.6	37.7	48	0.9	1.7	4.3	8.7	3	-1	1.70415	179.6	11.2	1	1	0	-0.0457575	0.230449	1.68124	0.939519	1.57634	0.633468	-0.9	76.51		1.88372	0.6	0.3	20.8	19.2	7.7	-13.7	1
0.5	67.7	53.9	49.5	1.1	2.1	4.5	6.5	3	-0.30103	1.83059	179.6	11.2	1	1	0	0.0413927	0.322219	1.69461	0.812913	1.73159	0.653213	-0.2	82.45		1.91619	0.4	0.1	17	16.2	1.4	-2.2	0.2
0.6	72.4	59.6	46	1.1	2.3	4.3	10.1	3	-0.221849	1.85974	179.6	11.2	1	1	0	0.0413927	0.361728	1.66276	1.00432	1.77525	0.633468	2.19	79.94	0.340444	1.90276	0.2	0.1	4.7	5.7	-3.5	3.6	-0.2	0.0212837	0.0212837	-0.299051	1.32231	1.51929	1.4348	0.293024
0.1	87.8	75.8	49.6	1.3	2.5	4.1	9.1	3	-0.522879	1.94349	179.6	11.2	1	1	0	0.113943	0.39794	1.69548	0.959041	1.87967	0.612784	1.4	86.75	0.146128	1.93827	0.3	0.1	15.4	16.2	3.7	-1	-0.1	0.251812	0.251812	-0.0321847	1.54935	1.79737	1.73354	0.466656
0.3	82.7	59.6	43.6	1	2.2	3.6	4.1	3	-0.39794	1.91751	179.6	11.2	1	1	0	0	0.342423	1.63949	0.612784	1.77525	0.556303	0.62	96.74	-0.207608	1.98561	-0.3	-0.2	-5.1	-16.2	-6	-5.1	-0.6	0.550031	0.550031	0.207608	1.84709	2.12511	1.98285	0.763911
0.5	40.3	29.7	38.5	0.8	1.4	3.3	18.1	3	-0.30103	1.60531	179.6	11.2	0	1	0	-0.09691	0.146128	1.58546	1.25768	1.47276	0.518514	2.47	76.02	0.392697	1.88093	-0.8	-0.2	-42.4	-29.9	-5.1	14	-0.2	-0.246569	-0.246569	-0.489607	1.19276	1.21261	1.08006	0.125817
0.3	24.9	16	39.4	0.7	1.2	3.9	16	2	-0.522879	1.3962	179.6	11.2	0	0	0	-0.154902	0.0791812	1.5955	1.20412	1.20412	0.591065	2.27	61.59	0.356026	1.78951	-0.2	-0.1	-15.4	-13.7	0.9	-2.1	0.6	-0.276845	-0.276845	-0.510928	1.23947	1.04017	0.848094	0.235039
0.2	37.5	26	45	0.8	1.6	5	9.5	3	-0.69897	1.57403	179.6	11.2	0	1	0	-0.09691	0.20412	1.65321	0.977724	1.41497	0.69897	0.62	66.3	-0.207608	1.82151	0.4	0.1	12.5	10	5.5	-6.5	1	0.411728	0.411728	0.110698	1.86082	1.78164	1.62258	0.906578
0.2	48.3	36.3	47.4	0.8	1.6	4.6	7.1	3	-0.69897	1.68395	179.6	11.2	0	1	0	-0.09691	0.20412	1.67578	0.851258	1.55991	0.662758	0.61	71.12	-0.21467	1.85199	0.1	0	10.8	10.3	2.4	-2.4	-0.3	0.41879	0.41879	0.11776	1.89045	1.89862	1.77458	0.877428
0.4	69	56.7	47.1	1	2.2	4.6	7.9	3	-0.30103	1.83885	179.6	11.2	1	1	0	0	0.342423	1.67302	0.897627	1.75358	0.662758	1.8	81.58	0.255273	1.91158	0.6	0.2	20.7	20.4	-0.3	0.8	-0.1	0.0871502	0.0871502	-0.255273	1.41775	1.58358	1.49831	0.407485
0.3	28.3	22.5	29.1	0.5	1	4.1	34.1	2	-0.39794	1.45179	179.6	11.2	0	0	0	-0.30103	0	1.46389	1.53275	1.35218	0.612784	7.39	60.38	0.868644	1.78089	-1.2	-0.5	-40.7	-34.2	-18	26.2	-0.5	-0.868644	-0.868644	-1.16967	0.595249	0.583142	0.483538	-0.255861
0.3	26.9	17.2	41.9	0.7	1.1	4.2	22.6	2	-0.522879	1.42975	179.6	11.2	0	0	0	-0.154902	0.0413927	1.62221	1.35411	1.23553	0.623249	4.66	58.33	0.668386	1.76589	0.1	0.2	-1.4	-5.3	12.8	-11.5	0.1	-0.626993	-0.626993	-0.823288	0.953828	0.761366	0.567143	-0.0451366
0.4	55	38.5	51.3	1	1.8	5	6	3	-0.39794	1.74036	179.6	11.2	1	1	0	0	0.255273	1.71012	0.778151	1.58546	0.69897	3.69	78.38	0.567026	1.89421	0.7	0.3	28	21.3	9.5	-16.6	0.7	-0.311754	-0.311754	-0.567026	1.14309	1.17334	1.01843	0.131944
0.6	57.3	45.9	45.6	0.9	1.7	4.2	3.2	3	-0.221849	1.75815	179.6	11.2	1	1	0	-0.0457575	0.230449	1.65896	0.50515	1.66181	0.623249	4.67	94.29	0.669317	1.97447	-0.1	-0.1	2.3	7.4	-5.8	-2.8	-0.8	-0.438868	-0.438868	-0.715074	0.989648	1.08884	0.992496	-0.0460676
0.2	45.8	37.1	35.6	0.7	1.2	3.6	12.5	3	-0.69897	1.66087	179.6	11.2	0	1	0	-0.154902	0.0791812	1.55145	1.09691	1.56937	0.556303	4.86	91.98	0.686636	1.96369	-0.6	-0.2	-11.5	-8.8	-9.9	9.3	-0.6	-0.607455	-0.607455	-0.841538	0.864814	0.974229	0.882738	-0.130334
0.2	16.4	11.3	24.3	0.5	0.6	3.2	33.8	1	-0.522879	1.21484	179.6	11.2	0	0	0	-0.30103	-0.221849	1.38561	1.52892	1.05308	0.50515	3.53	84.05	0.547775	1.92454	-0.6	-0.2	-29.3	-25.9	-11.3	21.3	-0.4	-0.769623	-0.769623	-0.848805	0.837832	0.667069	0.505304	-0.0426247
0.4	45.4	36.7	37.1	0.8	1.3	4.3	11	3	-0.39794	1.65706	179.6	11.2	0	1	0	-0.09691	0.113943	1.56937	1.04139	1.56467	0.633468	1.66	89.86	0.220108	1.95357	0.7	0.3	28.9	25.4	12.8	-22.8	1.1	-0.106165	-0.106165	-0.317018	1.34927	1.43695	1.34456	0.41336
0.2	65.4	54.3	42.2	0.9	1.6	3.8	6.1	3	-0.69897	1.81558	179.6	11.2	1	1	0	-0.0457575	0.20412	1.62531	0.78533	1.7348	0.579784	1.12	91.08	0.049218	1.95942	0.3	0.2	20.1	17.6	5.1	-4.9	-0.4	0.154902	0.154902	-0.0949755	1.57609	1.76636	1.68558	0.530566
0.3	63	53.2	43.9	0.9	1.8	4.2	6.9	3	-0.522879	1.79934	179.6	11.2	1	1	0	-0.0457575	0.255273	1.64246	0.838849	1.72591	0.623249	-0.79	90.22		1.9553	0.3	0	-2.4	-1.1	1.7	0.8	0.4
0.1	39	33.3	32.3	0.7	1.2	3.6	19.9	3	-0.522879	1.59106	179.6	11.2	0	1	0	-0.154902	0.0791812	1.5092	1.29885	1.52244	0.556303	-0.17	94.48		1.97534	-0.6	-0.3	-24	-19.9	-11.6	13	-0.5
0.5	42.9	36.2	35.9	0.7	1.2	3.4	17.4	3	-0.30103	1.63246	179.6	11.2	0	1	0	-0.154902	0.0791812	1.55509	1.24055	1.55871	0.531479	1.57	88.77	0.1959	1.94827	0	0	3.9	2.9	3.6	-2.4	-0.2	-0.116718	-0.116718	-0.350802	1.35919	1.43656	1.36281	0.335579
0.4	52.4	40.6	50.4	0.8	1.6	3.5	10.3	3	-0.30103	1.71933	179.6	11.2	1	1	0	-0.09691	0.20412	1.70243	1.01284	1.60853	0.544068	-0.38	86.27		1.93586	0.4	0.2	9.5	4.4	14.4	-7.2	0.1
0.5	67.4	53.7	54.5	0.9	1.7	3.6	10.9	3	-0.221849	1.82866	179.6	11.2	1	1	0	-0.0457575	0.230449	1.7364	1.03743	1.72997	0.556303	-0.24	81.04		1.9087	0.1	0.1	15.1	13.1	4.2	0.7	0.1
0.3	78.5	67.8	48.7	1	2	3.5	5	3	-0.39794	1.89487	179.6	11.2	1	1	0	0	0.30103	1.68753	0.69897	1.83123	0.544068	0.38	91.83	-0.420216	1.96298	0.4	0.1	11	14.1	-5.9	-5.9	-0.1	0.721246	0.721246	0.420216	2.10775	2.31509	2.25145	0.964284
0.6	63.2	55.4	45.9	0.9	1.5	3.4	9.3	3	-0.154902	1.80072	179.6	11.2	1	1	0	-0.0457575	0.176091	1.66181	0.968483	1.74351	0.531479	2.23	85.9	0.348305	1.93399	-0.6	-0.1	-15.3	-12.4	-2.8	4.3	-0.1	-0.172214	-0.172214	-0.394062	1.31351	1.45241	1.3952	0.183174
0.5	44	37.1	43.6	0.9	1.5	3.9	10.6	3	-0.30103	1.64345	179.6	11.2	0	1	0	-0.0457575	0.176091	1.63949	1.02531	1.56937	0.591065	1.34	81.26	0.127105	1.90988	0	0	-19.2	-18.3	-2.2	1.3	0.4	0.0489865	0.0489865	-0.172862	1.51238	1.51635	1.44227	0.46396
0.5	29.6	23.7	41.2	0.7	1	3.1	10.2	2	-0.30103	1.47129	179.6	11.2	0	0	0	-0.154902	0	1.6149	1.0086	1.37475	0.491362	1.61	91.67	0.206826	1.96223	-0.5	-0.2	-14.4	-13.3	-2.4	-0.4	-0.7	-0.206826	-0.206826	-0.361728	1.40807	1.26447	1.16792	0.284536
0.5	37.7	29.6	38.8	0.7	1.1	3	5.3	3	-0.221849	1.57634	179.6	11.2	0	1	0	-0.154902	0.0413927	1.58883	0.724276	1.47129	0.477121	0.39	98.35	-0.408935	1.99277	0.1	0	8.1	5.8	-2.4	-4.9	-0.2	0.450328	0.450328	0.254033	1.99777	1.98528	1.88023	0.886057
0.8	30.5	26.9	43.9	0.7	1.2	3.1	7.5	2	-0.09691	1.4843	179.6	11.2	0	1	0	-0.154902	0.0791812	1.64246	0.875061	1.42975	0.491362	1.16	99.08	0.064458	1.99599	0.1	0	-7.2	-2.6	5	2.3	0.1	0.0147233	0.0147233	-0.21936	1.57801	1.41984	1.36529	0.426904
0.5	29.7	27	39.7	0.7	1.2	3.1	10.5	2	-0.221849	1.47276	179.6	11.2	0	1	0	-0.154902	0.0791812	1.59879	1.02119	1.43136	0.491362	2.34	98.77	0.369216	1.99463	0	0	-0.8	0	-4.2	2.9	0	-0.290035	-0.290035	-0.524118	1.22957	1.10354	1.06215	0.122146
0.6	28	23.5	30.6	0.7	1.1	3.2	15.5	2	-0.221849	1.44716	179.6	11.2	0	0	0	-0.154902	0.0413927	1.48572	1.19033	1.37107	0.50515	4.01	97.91	0.603144	1.99083	-0.1	0	-1.7	-3.5	-9.1	5.1	0.1	-0.561752	-0.561752	-0.758046	0.882577	0.844014	0.767923	-0.0979944
0.6	31.2	23.3	37.8	0.9	1.3	3.4	16.3	2	-0.221849	1.49415	179.6	11.2	0	0	0	-0.0457575	0.113943	1.57749	1.21219	1.36736	0.531479	5.36	83.15	0.729165	1.91986	0.2	0.1	3.2	-0.1	7.2	0.8	0.2	-0.615221	-0.615221	-0.774922	0.848327	0.76499	0.638191	-0.197686
0.4	47.4	37.2	45.5	0.9	1.6	3.6	10.7	3	-0.30103	1.67578	179.6	11.2	0	1	0	-0.0457575	0.20412	1.65801	1.02938	1.57054	0.556303	3.04	85.13	0.482874	1.93008	0.3	0.1	16.2	13.8	7.8	-5.6	0.2	-0.278754	-0.278754	-0.528631	1.17514	1.1929	1.08767	0.0734289
0.1	61.6	49.6	51	0.9	1.7	4	14.6	3	-1	1.78958	179.6	11.2	1	1	0	-0.0457575	0.230449	1.70757	1.16435	1.69548	0.60206	3.45	82.04	0.537819	1.91403	0	0	14.2	12.5	5.5	3.9	0.4	-0.30737	-0.30737	-0.583577	1.16975	1.25176	1.15766	0.0642409
0.5	65.3	49.7	53.2	0.9	1.5	3.7	10.1	3	-0.30103	1.81491	179.6	11.2	1	1	0	-0.0457575	0.176091	1.72591	1.00432	1.69636	0.568202	2.79	83.16	0.445604	1.91991	-0.1	-0.1	3.7	0.1	2.1	-4.5	-0.3	-0.269513	-0.269513	-0.491362	1.28031	1.36931	1.25075	0.122598
0.2	73.6	58	57.9	1	1.9	4	10.5	3	-0.69897	1.86688	179.6	11.2	1	1	0	0	0.278754	1.76268	1.02119	1.76343	0.60206	4.12	81.53	0.614897	1.91132	0.4	0.2	8.3	8.3	4.7	0.4	0.3	-0.336144	-0.336144	-0.614897	1.14778	1.25198	1.14853	-0.0128372
0.6	74.2	56.5	53.2	0.9	1.5	4.4	13.8	3	-0.221849	1.8704	179.6	11.2	1	1	0	-0.0457575	0.176091	1.72591	1.13988	1.75205	0.643453	5.12	80.34	0.70927	1.90493	-0.4	-0.2	0.6	-1.6	-4.7	3.3	0.4	-0.533179	-0.533179	-0.755027	1.01664	1.16113	1.04278	-0.0658173
0.6	83.5	73.5	39.7	0.8	1.5	3.1	7.6	3	-0.154902	1.92169	179.6	11.2	1	1	0	-0.09691	0.176091	1.59879	0.880814	1.86629	0.491362	6.3	92.2	0.799341	1.96473	-0.1	0	9.3	17	-13.5	-6.2	-1.3	-0.623249	-0.623249	-0.896251	0.79945	1.12235	1.06695	-0.307979
0.5	40.4	31.8	25.7	0.6	0.8	2.7	35.6	3	-0.221849	1.60638	179.6	11.2	0	1	0	-0.221849	-0.09691	1.40993	1.55145	1.50243	0.431364	7.02	61.18	0.846337	1.78661	-0.7	-0.3	-43.1	-41.7	-14	28	-0.4	-0.943247	-0.943247	-1.06819	0.563596	0.760044	0.65609	-0.414973
0.5	18.4	11.8	33.2	0.5	0.6	3.3	34.4	1	-0.221849	1.26482	179.6	11.2	0	0	0	-0.30103	-0.221849	1.52114	1.53656	1.07188	0.518514	6.49	45.96	0.812245	1.66238	-0.2	0	-22	-20	7.5	-1.2	0.6	-1.03409	-1.03409	-1.11327	0.708893	0.452573	0.259637	-0.293731
0.6	35.5	24.7	40.3	0.7	0.9	3.1	23.3	3	-0.221849	1.55023	179.6	11.2	0	0	0	-0.154902	-0.0457575	1.60531	1.36736	1.3927	0.491362	5.17	68.26	0.713491	1.83417	0.3	0.1	17.1	12.8	7.1	-11.1	-0.2	-0.759248	-0.759248	-0.868393	0.891815	0.836738	0.679206	-0.222129
0.3	58.7	43.7	47.4	0.8	1.2	4.7	16	3	-0.522879	1.76864	179.6	11.2	1	1	0	-0.09691	0.0791812	1.67578	1.20412	1.64048	0.672098	5.37	71.78	0.729974	1.856	0.4	0.1	23.2	19	7.1	-7.2	1.6	-0.650793	-0.650793	-0.826884	0.945804	1.03866	0.910507	-0.0578764
0.3	73.4	57.3	51.2	0.8	1.3	4.9	15.7	3	-0.522879	1.8657	179.6	11.2	1	1	0	-0.09691	0.113943	1.70927	1.1959	1.75815	0.690196	6.25	72.89	0.79588	1.86267	0.1	0	14.7	13.6	3.8	-0.3	0.2	-0.681937	-0.681937	-0.89279	0.91339	1.06982	0.962275	-0.105684
0.5	91.3	72.6	49.5	0.8	1.4	4.1	18.1	3	-0.30103	1.96047	179.6	11.2	1	1	0	-0.09691	0.146128	1.69461	1.25768	1.86094	0.612784	6.14	77.27	0.788168	1.88801	0	0	17.9	15.3	-1.7	2.4	-0.8	-0.64204	-0.64204	-0.885078	0.906437	1.1723	1.07277	-0.175385
0.5	92.6	77	43.9	0.9	1.4	4.4	26.4	3	-0.221849	1.96661	179.6	11.2	1	1	0	-0.0457575	0.146128	1.64246	1.4216	1.88649	0.643453	6.62	74.15	0.820858	1.87011	0	0	1.3	4.4	-5.6	8.3	0.4	-0.67473	-0.67473	-0.866615	0.821607	1.14575	1.06563	-0.177405
0.2	59.2	44	41.9	0.7	1	3.6	33.8	3	-0.522879	1.77232	179.6	11.2	1	1	0	-0.154902	0	1.62221	1.52892	1.64345	0.556303	7.24	75.38	0.859739	1.87726	-0.4	-0.2	-33.4	-32.9	-2	7.4	-0.8	-0.859739	-0.859739	-1.01464	0.762475	0.912583	0.783714	-0.303436
0.6	41.5	28.9	37.4	0.5	0.8	3	35.9	3	-0.221849	1.61805	179.6	11.2	0	1	0	-0.30103	-0.09691	1.57287	1.55509	1.4609	0.477121	6.86	77.61	0.836324	1.88992	-0.2	-0.2	-17.7	-15.1	-4.6	2.1	-0.6	-0.933234	-0.933234	-1.13735	0.736547	0.781724	0.624574	-0.359203
0.3	70.3	55.9	35.5	0.6	1	3	24.1	3	-0.522879	1.84696	179.6	11.2	1	1	0	-0.221849	0	1.55023	1.38202	1.74741	0.477121	5.75	88.06	0.759668	1.94478	0.2	0.1	28.8	27	-1.8	-11.8	0	-0.759668	-0.759668	-0.981517	0.790561	1.08729	0.987744	-0.282547
0.3	72.9	59.6	42.4	0.8	1.3	3.6	17.9	3	-0.522879	1.86273	179.6	11.2	1	1	0	-0.09691	0.113943	1.62737	1.25285	1.77525	0.556303	6.01	85.55	0.778874	1.93222	0.3	0.2	2.6	3.7	6.9	-6.2	0.6	-0.664931	-0.664931	-0.875784	0.848491	1.08385	0.996372	-0.222572
0.5	71.4	55.1	40.5	0.6	1	3.8	29.9	3	-0.221849	1.8537	179.6	11.2	1	1	0	-0.221849	0	1.60746	1.47567	1.74115	0.579784	9.5	71.47	0.977724	1.85412	-0.3	-0.2	-1.5	-4.5	-1.9	12	0.2	-0.977724	-0.977724	-1.19957	0.629731	0.875975	0.763428	-0.39794
0.4	53.5	37.1	26	0.5	0.8	2.7	41.8	3	-0.39794	1.72835	179.6	11.2	1	1	0	-0.30103	-0.09691	1.41497	1.62118	1.56937	0.431364	5.83	60.74	0.765669	1.78347	-0.2	-0.1	-17.9	-18	-14.6	11.8	-1.1	-0.862579	-0.862579	-1.0667	0.649305	0.962685	0.803705	-0.334305
0.5	33.3	22.1	31.5	0.4	0.6	3	37	3	-0.221849	1.52244	179.6	11.2	0	0	0	-0.39794	-0.221849	1.49831	1.5682	1.34439	0.477121	3.66	54.49	0.563481	1.73632	-0.1	0	-20.2	-14.9	5.5	-4.8	0.3	-0.78533	-0.78533	-0.961421	0.934829	0.958963	0.780911	-0.0863598
0.2	54	39.7	42.8	0.6	0.8	5.3	26.6	3	-0.69897	1.73239	179.6	11.2	1	1	0	-0.221849	-0.09691	1.63144	1.42488	1.59879	0.724276	6.5	57.22	0.812913	1.75755	0.2	0.1	20.7	17.5	11.3	-10.4	2.3	-0.909823	-0.909823	-1.03476	0.81853	0.91948	0.785877	-0.0886375
0.2	62.7	44.8	45.9	0.7	1	7.6	24.2	3	-0.522879	1.79727	179.6	11.2	1	1	0	-0.154902	0	1.66181	1.38382	1.65128	0.880814	9.25	58.82	0.966142	1.76953	0.2	0.1	8.7	5.2	3.1	-2.4	2.3	-0.966142	-0.966142	-1.12104	0.695671	0.831126	0.685136	-0.0853281
0.4	67.4	48.1	50.8	0.8	1.2	5	23.9	3	-0.30103	1.82866	179.6	11.2	1	1	0	-0.09691	0.0791812	1.70586	1.3784	1.68215	0.69897	11.21	58.09	1.04961	1.7641	0.2	0.1	4.6	3.2	4.9	-0.2	-2.7	-0.970424	-0.970424	-1.14652	0.656258	0.779054	0.632539	-0.350636
0.4	60.2	43.9	37.6	0.7	0.9	4.1	38.2	3	-0.39794	1.7796	179.6	11.2	1	1	0	-0.154902	-0.0457575	1.57519	1.58206	1.64246	0.612784	10.13	71.34	1.00561	1.85333	-0.3	-0.1	-7.2	-4.1	-13.2	14.3	-0.9	-1.05137	-1.05137	-1.16051	0.569578	0.773987	0.636855	-0.392826
0.3	60.3	46.1	35	0.6	0.8	3.4	37	3	-0.522879	1.78032	179.6	11.2	1	1	0	-0.221849	-0.09691	1.54407	1.5682	1.6637	0.531479	8.93	77	0.950851	1.88649	-0.1	0	0.1	2.2	-2.6	-1.2	-0.7	-1.04776	-1.04776	-1.1727	0.593217	0.829466	0.712849	-0.419373
0.2	50.7	37.2	37.1	0.7	0.9	3.5	31.7	3	-0.522879	1.70501	179.6	11.2	1	1	0	-0.154902	-0.0457575	1.56937	1.50106	1.57054	0.544068	9.3	64.77	0.968483	1.81137	0.1	0.1	-9.6	-8.9	2.1	-5.3	0.1	-1.01424	-1.01424	-1.12338	0.600891	0.736525	0.60206	-0.424415
0.6	55.5	42.7	33.3	0.7	1.1	4.5	41.4	3	-0.154902	1.74429	179.6	11.2	1	1	0	-0.154902	0.0413927	1.52244	1.617	1.63043	0.653213	9.56	66.3	0.980458	1.82151	0.2	0	4.8	5.4	-3.9	9.7	1	-0.939065	-0.939065	-1.13536	0.541986	0.763835	0.64997	-0.327245
0.2	56.1	40.2	39	0.7	#DIV/0!	3.2	20.6	3	-0.522879	1.74896	179.6	11.2	1	1	0	-0.154902		1.59106	1.31387	1.60423	0.50515	7.58	87.33	0.879669	1.94116	-0.1	0	0.5	-2.5	5.7	-20.7	-1.3			-1.03457	0.711395	0.869294	0.724557	-0.374519
0.1	38	27.5	39.8	0.7	0.9	5.9	25.5	3	-0.69897	1.57978	179.6	11.2	0	1	0	-0.154902	-0.0457575	1.59988	1.40654	1.43933	0.770852	8.71	69.18	0.940018	1.83998	-0.1	0.1	-18.1	-12.7	0.8	4.9	2.8	-0.985776	-0.985776	-1.09492	0.659865	0.639765	0.499315	-0.169166
0.3	48.3	33.1	38.5	0.7	0.8	3.5	27	3	-0.522879	1.68395	179.6	11.2	0	1	0	-0.154902	-0.09691	1.58546	1.43136	1.51983	0.544068	8.73	73.61	0.941014	1.86694	-0.1	-0.1	10.3	5.6	-1.2	1.5	-2.4	-1.03792	-1.03792	-1.09592	0.644446	0.742933	0.578814	-0.396946
0.2	44.7	28.5	27.6	0.5	0.5	3.5	38.1	3	-0.39794	1.65031	179.6	11.2	0	1	0	-0.30103	-0.30103	1.44091	1.58092	1.45484	0.544068	12.34	73.61	1.09132	1.86694	-0.3	-0.1	-3.5	-4.7	-11	11.1	0	-1.39235	-1.39235	-1.39235	0.349594	0.558992	0.36353	-0.547247
0.2	30.1	17.3	25.9	0.5	0.6	4.7	40.8	2	-0.522879	1.47857	179.6	11.2	0	0	0	-0.30103	-0.221849	1.4133	1.61066	1.23805	0.672098	11.53	66.63	1.06183	1.82367	0.1	0	-14.6	-11.2	-1.6	2.7	1.2	-1.28368	-1.28368	-1.36286	0.35147	0.416737	0.176217	-0.389731
0.5	25	13.5	23.1	0.5	0.5	5	47.9	2	-0.30103	1.39794	179.6	11.2	0	0	0	-0.30103	-0.30103	1.36361	1.68034	1.13033	0.69897	11.25	68.49	1.05115	1.83563	-0.1	0	-5.1	-3.8	-2.8	7.1	0.3	-1.35218	-1.35218	-1.35218	0.312459	0.346787	0.0791812	-0.352183
0.6	24.9	13.7	21.4	0.5	0.5	5	41.7	2	-0.221849	1.3962	179.6	11.2	0	0	0	-0.30103	-0.30103	1.33041	1.62014	1.13672	0.69897	11.17	76.61	1.04805	1.88429	0	0	-0.1	0.2	-1.7	-6.2	0	-1.34908	-1.34908	-1.34908	0.282361	0.348146	0.0886674	-0.349083
0.2	23.4	13.2	17.7	0.4	0.6	3.3	51.1	2	-0.69897	1.36922	179.6	11.2	0	0	0	-0.39794	-0.221849	1.24797	1.70842	1.12057	0.518514	10.52	49.36	1.02202	1.69338	0.1	-0.1	-1.5	-0.5	-3.7	9.4	-1.7	-1.24386	-1.24386	-1.41996	0.225958	0.3472	0.0985582	-0.503502
0.3	14.1	8.1	25.4	0.4	0.8	3	54.5	1	-0.522879	1.14922	179.6	11.2	0	0	0	-0.39794	-0.09691	1.40483	1.7364	0.908485	0.477121	8.22	34.8	0.914872	1.54158	0.2	0	-9.4	-5.1	7.8	3.5	-0.3	-1.01178	-1.01178	-1.31281	0.489962	0.234347	-0.0063868	-0.437751
0.1	25	13.8	35.5	0.5	1	4.2	38.6	2	-1	1.39794	179.6	11.2	0	0	0	-0.30103	0	1.55023	1.58659	1.13988	0.623249	6.69	62.71	0.825426	1.79734	0.3	0.1	11	5.7	10.1	-15.9	1.2	-0.825426	-0.825426	-1.12646	0.724802	0.572514	0.314453	-0.202177
0.3	28.3	18.2	30.6	0.5	#DIV/0!	3.8	35.7	2	-0.522879	1.45179	179.6	11.2	0	0	0	-0.30103		1.48572	1.55267	1.26007	0.579784	7.89	59.37	0.897077	1.77357		0	3.3	4.4	-4.9	-2.9	-0.4			-1.19811	0.588644	0.554709	0.362994	-0.317293
0.1	22	15.2	23.4	0.4	0.6	4.9	50.7	2	-1	1.34242	179.6	11.2	0	0	0	-0.39794	-0.221849	1.36922	1.70501	1.18184	0.690196	12.53	54.57	1.09795	1.73695	0.6	-0.1	-6.3	-3	-7.2	14.9	1.1	-1.3198	-1.3198	-1.49589	0.271265	0.244472	0.0838925	-0.407755
0.2	38.5	24.5	22.7	0.5	0.9	4.4	46.2	3	-0.522879	1.58546	179.6	11.2	0	0	0	-0.30103	-0.0457575	1.35603	1.66464	1.38917	0.643453	13.6	62.43	1.13354	1.79539	0.3	0	16.5	9.3	-0.7	-4.4	-0.5	-1.1793	-1.1793	-1.43457	0.222487	0.451922	0.255627	-0.490086
0.3	49.2	32.4	23.8	0.5	0.6	3.6	45	3	-0.39794	1.69197	179.6	11.2	0	1	0	-0.30103	-0.221849	1.37658	1.65321	1.51055	0.556303	11.09	78.66	1.04493	1.89575	-0.3	0.1	10.7	7.9	1.1	-1.2	-0.9	-1.26678	-1.26678	-1.34596	0.331645	0.647034	0.465613	-0.488629
0.5	12.3	9.2	16	0.4	0.4	3.1	61.7	1	-0.30103	1.08991	179.6	11.2	0	0	0	-0.39794	-0.39794	1.20412	1.79029	0.963788	0.491362	10.6	68.03	1.02531	1.8327	-0.1	-0.1	-36.9	-23.2	-7.9	16.8	-0.5	-1.42325	-1.42325	-1.42325	0.178814	0.0645992	-0.061518	-0.533944
0.3	14.4	9.4	20.3	0.4	0.4	2.5	53.2	1	-0.522879	1.15836	179.6	11.2	0	0	0	-0.39794	-0.39794	1.3075	1.72591	0.973128	0.39794	7.87	65.1	0.895975	1.81358	0	0	2.1	0.2	4.3	-8.5	-0.7	-1.29391	-1.29391	-1.29391	0.411521	0.262388	0.0771531	-0.498035
0.4	21.1	12.4	24.3	0.4	0.5	2.4	49.8	2	-0.39794	1.32428	179.6	11.2	0	0	0	-0.39794	-0.30103	1.38561	1.69723	1.09342	0.380211	8.1	53.86	0.908485	1.73127	0.1	0	6.7	3	4	-3.4	-0.1	-1.20952	-1.20952	-1.30643	0.477121	0.415797	0.184937	-0.528274
0.2	32.8	21.5	34	0.5	0.6	2.7	45.6	2	-0.39794	1.51587	179.6	11.2	0	0	0	-0.30103	-0.221849	1.53148	1.65896	1.33244	0.431364	8.47	52.72	0.927883	1.72198	0.2	0.1	11.6	9.1	9.7	-4.2	0.3	-1.14973	-1.14973	-1.22891	0.603596	0.58799	0.404555	-0.49652
0.3	47.1	31.8	41.6	0.5	0.8	3.5	42.3	3	-0.522879	1.67302	179.6	11.2	0	1	0	-0.30103	-0.09691	1.61909	1.62634	1.50243	0.544068	10.35	54.33	1.01494	1.73504	0.2	0.1	14.4	10.3	7.6	-3.3	0.8	-1.11185	-1.11185	-1.31597	0.604153	0.658081	0.487487	-0.470872
0.4	46.2	32.7	41.7	0.6	0.8	3.8	47.1	3	-0.221849	1.66464	179.6	11.2	0	1	0	-0.221849	-0.09691	1.62014	1.67302	1.51455	0.579784	12.64	50.4	1.10175	1.70243	0	0	-1	1	0.1	4.8	0.3	-1.19866	-1.19866	-1.3236	0.518389	0.562895	0.412801	-0.521963
0.3	43.7	32	36.2	0.6	0.8	4	57.5	3	-0.39794	1.64048	179.6	11.2	0	1	0	-0.221849	-0.09691	1.55871	1.75967	1.50515	0.60206	14.05	51.58	1.14768	1.71248	0	0	-2.5	-0.7	-5.5	10.4	0.1	-1.24459	-1.24459	-1.36953	0.411032	0.492805	0.357474	-0.545616
0.1	36.1	20.8	25.1	0.4	0.5	4.1	74.7	3	-0.69897	1.55751	179.6	11.2	0	0	0	-0.39794	-0.30103	1.39967	1.87332	1.31806	0.612784	14.51	45.63	1.16167	1.65925	-0.3	-0.1	-7.6	-11.2	-11.1	17.2	0.2	-1.4627	-1.4627	-1.55961	0.238006	0.39584	0.156396	-0.548884
0.5	15.4	9.1	14.4	0.3	0.3	2.2	73.7	1	-0.221849	1.18752	179.6	11.2	0	0	0	-0.522879	-0.522879	1.15836	1.86747	0.959041	0.342423	10	51.51	1	1.71189	-0.1	-0.1	-20.8	-11.7	-10.7	-0.9	-2	-1.52288	-1.52288	-1.52288	0.158362	0.187521	-0.0409586	-0.657577
0.4	20.9	12.7	25.9	0.4	0.5	2.4	52.6	2	-0.30103	1.32015	179.6	11.2	0	0	0	-0.39794	-0.30103	1.4133	1.72099	1.1038	0.380211	9.15	49.1	0.961421	1.69108	0.2	0.1	5.5	3.6	11.5	-21.1	0.2	-1.26245	-1.26245	-1.35936	0.451879	0.358725	0.142383	-0.58121
0.3	23.6	14.1	27.1	0.4	0.5	2.5	50	2	-0.522879	1.37291	179.6	11.2	0	0	0	-0.39794	-0.30103	1.43297	1.69897	1.14922	0.39794	9.56	52.63	0.980458	1.72123	0	0	2.7	1.4	1.2	-2.7	0.1	-1.28149	-1.28149	-1.3784	0.452511	0.392454	0.168761	-0.582518
0.2	32.7	21.7	33.8	0.4	0.6	3.1	44.2	2	-0.522879	1.51455	179.6	11.2	0	0	0	-0.39794	-0.221849	1.52892	1.64542	1.33646	0.491362	10.74	55.58	1.031	1.74492	0.1	0	9.1	7.6	6.7	-5.8	0.6	-1.25285	-1.25285	-1.42894	0.497912	0.483543	0.305455	-0.539643
0.4	38.8	25.6	35	0.5	0.7	3.2	51.9	3	-0.30103	1.58883	179.6	11.2	0	1	0	-0.30103	-0.154902	1.54407	1.71517	1.40824	0.50515	11.71	56.28	1.06856	1.75035	0.1	0	6.1	3.9	1.2	7.7	0.2	-1.22346	-1.22346	-1.36959	0.475511	0.520275	0.339683	-0.563407
0.3	42.5	30.6	33.2	0.5	0.7	4.2	65.9	3	-0.522879	1.62839	179.6	11.2	0	1	0	-0.30103	-0.154902	1.52114	1.81889	1.48572	0.623249	12.74	52.6	1.10517	1.72099	0	0	3.7	5	-1.8	14	0.9	-1.26007	-1.26007	-1.4062	0.415969	0.52322	0.380552	-0.48192
0.5	47.7	30.8	39.9	0.5	0.8	4	56.7	3	-0.221849	1.67852	179.6	11.2	0	1	0	-0.30103	-0.09691	1.60097	1.75358	1.48855	0.60206	13.49	52.24	1.13001	1.718	0.1	0	5.3	0.2	6.7	-9.2	-0.2	-1.22692	-1.22692	-1.43104	0.470961	0.548506	0.358539	-0.527952
0.3	46	30.5	32.6	0.5	0.7	3.8	62.6	3	-0.39794	1.66276	179.6	11.2	0	1	0	-0.30103	-0.154902	1.51322	1.79657	1.4843	0.579784	14.61	54.55	1.16465	1.73679	-0.1	0	-1.7	-0.3	-7.3	5.9	-0.1	-1.31955	-1.31955	-1.46568	0.348567	0.498108	0.31965	-0.584867
0.4	26.1		26.8	0.4	0.5	3.3	54.5	2	-0.39794	1.41664	179.6	11.2	0		0	-0.39794	-0.30103	1.42813	1.7364		0.518514	12.16	74.15	1.08493	1.87011	-0.2	0	-19.9	-30.5	-5.7	-8.1	-0.6	-1.38596	-1.38596	-1.48287	0.343201	0.331707		-0.56642
0.3	12.7	8.8	15.5	0.4	0.3	2.8	64.8	1	-0.30103	1.1038	179.6	11.2	0	0	0	-0.39794	-0.522879	1.19033	1.81158	0.944483	0.447158	10.4	91.9	1.01703	1.96332	-0.2	0	-13.4	8.8	-11.4	10.3	-0.5	-1.53991	-1.53991	-1.41497	0.173298	0.0867704	-0.0725507	-0.569875
0.1	12.1	9.6	17.6	0.4	0.3	3.1	63.7	1	-1	1.08279	179.6	11.2	0	0	0	-0.39794	-0.522879	1.24551	1.80414	0.982271	0.491362	11.03	77.86	1.04258	1.89131	0	0	-0.6	0.8	2.1	-1.1	0.2	-1.56545	-1.56545	-1.44052	0.202937	0.0402099	-0.0603043	-0.551214
0.1	23.9	18.2	18.6	0.4	0.4	2.8	54.5	2	-1	1.3784	179.6	11.2	0	0	0	-0.39794	-0.39794	1.26951	1.7364	1.26007	0.447158	11.92	81.47	1.07628	1.911	0.1	0	11.7	8.5	1	-9.1	-0.3	-1.47422	-1.47422	-1.47422	0.193237	0.302122	0.183795	-0.629118
0.3	20.7	14.8	15.9	0.4	0.3	2.7	61.8	1	-0.39794	1.31597	179.6	11.2	0	0	0	-0.39794	-0.522879	1.2014	1.79099	1.17026	0.431364	10.46	88.25	1.01953	1.94571	0	0	-3.1	-3.4	-2.8	7.2	-0.1	-1.54241	-1.54241	-1.41747	0.181865	0.296439	0.15073	-0.588168
0.4	19.8		19.2	0.4	0.3	3	65.8	1	-0.39794	1.29667	179.6	11.2	0		0	-0.39794	-0.522879	1.2833	1.81823		0.477121	12.09	76.5	1.08243	1.88366	0	0	-0.9	-14.8	3.3	4	0.3	-1.60531	-1.60531	-1.48037	0.200875	0.214239		-0.605305
0.3	20.8		24.4	0.4	0.4	3.5	58.5	2	-0.522879	1.31806	179.6	11.2	0		0	-0.39794	-0.39794	1.38739	1.76716		0.544068	13.39	74.42	1.12678	1.87169	0.1	0	1	0	5.2	-7.3	0.5	-1.52472	-1.52472	-1.52472	0.260609	0.191283		-0.582713
0.1	24.1	16.4	24.5	0.4	0.5	3.3	54	2	-1	1.38202	179.6	11.2	0	0	0	-0.39794	-0.30103	1.38917	1.73239	1.21484	0.518514	12.83	79.87	1.10823	1.90238	0.1	0	3.4	16.4	0.1	-4.6	-0.1	-1.40926	-1.40926	-1.50617	0.280939	0.27379	0.106617	-0.589713
0.1	12.5	9.2	17.2	0.5	0.5	3	59.3	1	-1	1.09691	179.6	11.2	0	0	0	-0.30103	-0.30103	1.23553	1.77305	0.963788	0.477121	11.43	94.75	1.05805	1.97658	0	0	-11.6	-7.2	-7.3	5.3	-0.3	-1.35908	-1.35908	-1.35908	0.177482	0.0388638	-0.0942584	-0.580925
0.3	15.6	10.7	16.9	0.5	0.6	3	57.8	1	-0.522879	1.19312	179.6	11.2	0	0	0	-0.30103	-0.221849	1.22789	1.76193	1.02938	0.477121	12.47	82.79	1.09587	1.91798	0.1	0	3.1	1.5	-0.3	-1.5	-0.1	-1.31772	-1.31772	-1.3969	0.13202	0.0972581	-0.0664827	-0.618745
0.2	21.2	16.1	13.1	0.5	0.5	2.9	63.9	2	-0.69897	1.32634	179.6	11.2	0	0	0	-0.30103	-0.30103	1.11727	1.8055	1.20683	0.462398	11.18	81.55	1.04844	1.91142	-0.1	0	5.6	5.4	-3.8	6.1	-0.1	-1.34947	-1.34947	-1.34947	0.0688295	0.277894	0.158384	-0.586044
0.3	16.8	13.3	13.3	0.5	0.5	3.2	63	1	-0.522879	1.22531	179.6	11.2	0	0	0	-0.30103	-0.30103	1.12385	1.79934	1.12385	0.50515	8.58	90.6	0.933487	1.95713	0	0	-4.4	-2.8	0.2	-0.9	0.3	-1.23452	-1.23452	-1.23452	0.190364	0.291822	0.190364	-0.428337
0.4	17.1	13.5	20.4	0.5	0.6	3.4	54.3	1	-0.30103	1.233	179.6	11.2	0	0	0	-0.30103	-0.221849	1.30963	1.7348	1.13033	0.531479	12.39	74.05	1.09307	1.86953	0.1	0.1	0.3	0.2	7.1	-8.7	0.1	-1.31492	-1.31492	-1.3941	0.216559	0.139925	0.0372625	-0.561592
0.1	28.6	21.4	24.3	#DIV/0!	0.6	#DIV/0!	56.9	2	-1	1.45637	179.6	11.2	0	0			-0.221849	1.38561	1.75511	1.33041		12.96	70.25	1.11261	1.84665	0	0.1	11.5	7.9	3.9	2.6	0.7	-1.33445	-1.33445		0.273001	0.343761	0.217809
0.3	33.7	25.7	27.6	0.5	0.6	5.3	63	3	-0.39794	1.52763	179.6	11.2	0	1	0	-0.30103	-0.221849	1.44091	1.79934	1.40993	0.724276	14.51	66.85	1.16167	1.8251	0	0	5.1	4.3	3.3	6.1	1.3	-1.38352	-1.38352	-1.4627	0.279242	0.365962	0.248266	-0.437392
0.3	33.2	23.9	23.5	0.5	0.6	3	72.2	3	-0.39794	1.52114	179.6	11.2	0	0	0	-0.30103	-0.221849	1.37107	1.85854	1.3784	0.477121	14.85	62.2	1.17173	1.79379	-0.1	-0.1	-0.5	-1.8	-4.2	9.2	-2.3	-1.39358	-1.39358	-1.47276	0.199341	0.349412	0.206671	-0.694605
0.3	24.9	18.4	23.8	0.5	0.5	2.9	70.6	2	-0.39794	1.3962	179.6	11.2	0	0	0	-0.30103	-0.30103	1.37658	1.8488	1.26482	0.462398	15.08	58.4	1.1784	1.76641	-0.1	0	-8.3	-5.5	0.3	-1.6	-0.1	-1.47943	-1.47943	-1.47943	0.198176	0.217798	0.0864165	-0.716003
0.4	26	18	24	0.5	0.6	3	67.8	2	-0.39794	1.41497	179.6	11.2	0	0	0	-0.30103	-0.221849	1.38021	1.83123	1.25527	0.477121	15.86	58.26	1.2003	1.76537	0.1	0	1.1	-0.4	0.3	-2.8	0.1	-1.42215	-1.42215	-1.50133	0.179908	0.21467	0.0549693	-0.723182
0.5	19.5	13.3	16	0.4	0.4	3.3	78.2	1	-0.30103	1.29003	179.6	11.2	0	0	0	-0.39794	-0.39794	1.20412	1.89321	1.12385	0.518514	16.41	51.33	1.21511	1.71037	-0.2	-0.1	-6.5	-4.7	-8.1	10.4	0.2	-1.61305	-1.61305	-1.61305	-0.0109886	0.074926	-0.0912569	-0.696595
0.2	23.1	14.6	8.7	0.4	0.3	3.2	87.1	2	-0.522879	1.36361	179.6	11.2	0	0	0	-0.39794	-0.522879	0.939519	1.94002	1.16435	0.50515	15.14	68.42	1.18013	1.83518	-0.1	0	3.7	1.3	-7.3	8.9	0	-1.703	-1.703	-1.57807	-0.240607	0.183486	-0.015773	-0.674976
0.4	9.6	7.7	9.6	0.4	0.3	2.7	73	1	-0.30103	0.982271	179.6	11.2	0	0	0	-0.39794	-0.522879	0.982271	1.86332	0.886491	0.431364	12.83	97.88	1.10823	1.99069	0	0	-13.5	-6.9	1	-14.1	-0.5	-1.63111	-1.63111	-1.50617	-0.125955	-0.125955	-0.221736	-0.676863
0.3	22.1	11.5	14.5	0.4	0.4	2.6	55.5	2	-0.522879	1.34439	179.6	11.2	0	0	0	-0.39794	-0.39794	1.16137	1.74429	1.0607	0.414973	15.51	89.55	1.19061	1.95207	0.1	0	12.5	3.8	4.8	-17.5	0	-1.58855	-1.58855	-1.58855	-0.0292438	0.15378	-0.129914	-0.775638
0.2	33	16.3	12.6	0.4	0.3	2.4	48.2	2	-0.69897	1.51851	179.6	11.2	0	0	0	-0.39794	-0.522879	1.10037	1.68305	1.21219	0.380211	14.38	93.48	1.15776	1.97072	0	0	10.8	4.8	-1.9	-7.3	-0.3	-1.68064	-1.68064	-1.5557	-0.0573883	0.360755	0.0544287	-0.777548
0.3	25.9	14	12	0.4	0.3	2.7	68.1	2	-0.522879	1.4133	179.6	11.2	0	0	0	-0.39794	-0.522879	1.07918	1.83315	1.14613	0.431364	15.23	80.7	1.1827	1.90687	-0.1	-0.1	-7	-2.3	-0.5	19.9	0.4	-1.70558	-1.70558	-1.58064	-0.103519	0.2306	-0.0365719	-0.751336
0.1	8.9	5.4	13.4	0.3	0.2	3.3	66.8	1	-1	0.94939	179.6	11.2	0	0	0	-0.522879	-0.69897	1.1271	1.82478	0.732394	0.518514	14.9	60.49	1.17319	1.78168	0	0	-17	-8.5	1.4	-1.3	0.5	-1.87216	-1.87216	-1.69607	-0.0460815	-0.223796	-0.440793	-0.654672
0.2	9.5	6.9	10.7	0.3	0.3	3.1	71.5	1	-0.69897	0.977724	179.6	11.2	0	0	0	-0.522879	-0.522879	1.02938	1.85431	0.838849	0.491362	13.33	60.8	1.12483	1.7839	0	0	0.6	1.4	-2.7	4.8	-0.2	-1.64771	-1.64771	-1.64771	-0.0954464	-0.147107	-0.285981	-0.633468
0.3	8.1	5.9	12.9	0.3	0.2	3	63.5	1	-0.522879	0.908485	179.6	11.2	0	0	0	-0.522879	-0.69897	1.11059	1.80277	0.770852	0.477121	10.59	76.18	1.0249	1.88184	-0.1	0	-1.4	-1	2.2	-8.1	-0.1	-1.72387	-1.72387	-1.54777	0.0856937	-0.116411	-0.254044	-0.547775
0.4	13	7.5	18.5	0.4	0.3	4	62.9	1	-0.30103	1.11394	179.6	11.2	0	0	0	-0.39794	-0.522879	1.26717	1.79865	0.875061	0.60206	14.61	60.92	1.16465	1.78476	0.1	0.1	5	1.6	5.6	-0.6	1	-1.68753	-1.68753	-1.56259	0.102522	-0.0507069	-0.289589	-0.56259
0.1	16	10.5	14	0.4	0.3	4.2	76	1	-0.69897	1.20412	179.6	11.2	0	0	0	-0.39794	-0.522879	1.14613	1.88081	1.02119	0.623249	16.71	58.9	1.22298	1.77012	0	0	3	3	-4.5	13.1	0.2	-1.74586	-1.74586	-1.62092	-0.0768484	-0.0188565	-0.201787	-0.599727
0.6	17.1	9.2	14.3	0.4	0.3	3.5	78.4	1	-0.221849	1.233	179.6	11.2	0	0	0	-0.39794	-0.522879	1.15534	1.89432	0.963788	0.544068	15.74	65.37	1.197	1.81538	0	0	1	-1.3	0.2	2.4	-0.7	-1.71988	-1.71988	-1.59494	-0.0416687	0.0359914	-0.233217	-0.652937
0.4	13.9	7.6	15.6	0.4	0.2	3.2	60.1	1	-0.39794	1.14301	179.6	11.2	0	0	0	-0.39794	-0.69897	1.19312	1.77887	0.880814	0.50515	14.35	83.62	1.15685	1.92231	0	0	-3.2	-1.6	1.3	-18.4	-0.4	-1.85582	-1.85582	-1.55479	0.0362727	-0.0138371	-0.276038	-0.651702
0.3	14.2	9.5	11.5	0.5	0.3	3.8	67.6	1	-0.39794	1.15229	179.6	11.2	0	0	0	-0.30103	-0.522879	1.0607	1.82995	0.977724	0.579784	14.42	81.21	1.15897	1.90961	0	0	0.3	1.9	-4.1	7.5	0.6	-1.68184	-1.68184	-1.46	-0.0982674	-0.00667692	-0.181242	-0.579182
0.3	4.8	4.4	6.9	0.4	0.2	3.1	70.4	1	-0.522879	0.681241	179.6	11.2	0	0	0	-0.39794	-0.69897	0.838849	1.84757	0.643453	0.491362	8.42	89.94	0.925312	1.95395	-0.1	-0.1	-9.5	-5.1	-4.6	2.8	-0.7	-1.62428	-1.62428	-1.32325	-0.086463	-0.244071	-0.281859	-0.43395
0.4	9.1	5.5	13.9	0.4	0.2	3.2	65	1	-0.39794	0.959041	179.6	11.2	0	0	0	-0.39794	-0.69897	1.14301	1.81291	0.740363	0.50515	11.56	67.05	1.06296	1.8264	0	0	4.3	1.1	7.1	-5.4	0.1	-1.76193	-1.76193	-1.4609	0.080057	-0.103916	-0.322595	-0.557808
0.3	16.1	8.8	16.1	0.4	0.3	3.3	66.5	1	-0.522879	1.20683	179.6	11.2	0	0	0	-0.39794	-0.522879	1.20683	1.82282	0.944483	0.518514	13.1	66.09	1.11727	1.82014	0.1	0	7.1	3.2	2.2	1.4	0.1	-1.64015	-1.64015	-1.51521	0.0895546	0.0895546	-0.172789	-0.598757
0.4	19.6	10.7	20.2	0.4	0.4	3.2	52.7	1	-0.39794	1.29226	179.6	11.2	0	0	0	-0.39794	-0.39794	1.30535	1.72181	1.02938	0.50515	11.44	89.98	1.05843	1.95415	0.1	0	3.5	2	4.1	-13.7	-0.1	-1.45637	-1.45637	-1.45637	0.246925	0.23383	-0.0290422	-0.553276
0.3	13.1	8.8	15.3	0.4	0.3	3.8	73.6	1	-0.522879	1.11727	179.6	11.2	0	0	0	-0.39794	-0.522879	1.18469	1.86688	0.944483	0.579784	13.9	81.85	1.14301	1.91302	-0.1	0	-6.5	-1.9	-4.9	20.8	0.6	-1.66589	-1.66589	-1.54095	0.0416766	-0.0257435	-0.198532	-0.563231
0.2	22	13.3	17.7	0.5	0.4	3.3	69.3	2	-0.69897	1.34242	179.6	11.2	0	0	0	-0.30103	-0.39794	1.24797	1.84073	1.12385	0.518514	16.65	76.28	1.22141	1.88241	0.1	0	8.9	4.5	2.4	-4.3	-0.4	-1.61935	-1.61935	-1.52244	0.026559	0.121008	-0.0975626	-0.7029
0.5	18.6	10.2	14.1	0.4	0.4	3.1	64	1	-0.221849	1.26951	179.6	11.2	0	0	0	-0.39794	-0.39794	1.14922	1.80618	1.0086	0.491362	15.34	81.31	1.18583	1.91014	-0.1	0	-3.3	-3	-3.6	-5.3	-0.2	-1.58377	-1.58377	-1.58377	-0.0366062	0.0836876	-0.177225	-0.694464
0.5	6.4	3.9	9.8	0.4	0.2	2.7	61.5	1	-0.30103	0.80618	179.6	11.2	0	0	0	-0.39794	-0.69897	0.991226	1.78888	0.591065	0.431364	12.64	82.52	1.10175	1.91656	-0.2	0	-12.3	-6.4	-4.4	-2.5	-0.4	-1.80072	-1.80072	-1.49969	-0.110521	-0.295567	-0.510682	-0.670383
0.3	10.7	6.6	19.9	0.4	0.4	3.1	48	1	-0.522879	1.02938	179.6	11.2	0	0	0	-0.39794	-0.39794	1.29885	1.68124	0.819544	0.491362	14.82	70.76	1.17085	1.84979	0.2	0	4.3	2.7	10.1	-13.5	0.4	-1.56879	-1.56879	-1.56879	0.128005	-0.141464	-0.351304	-0.679487
0.4	15	10.2	14.6	0.3	0.4	2.8	61.4	1	-0.39794	1.17609	179.6	11.2	0	0	0	-0.522879	-0.39794	1.16435	1.78817	1.0086	0.447158	13.93	66.68	1.14395	1.824	0	-0.1	4.4	3.6	-5.3	13.4	-0.3	-1.54189	-1.54189	-1.66683	0.0204017	0.0321401	-0.135351	-0.696793
0.3	11.9	7	15.5	0.3	0.3	2.7	57.6	1	-0.522879	1.07555	179.6	11.2	0	0	0	-0.522879	-0.522879	1.19033	1.76042	0.845098	0.431364	9.82	78.77	0.992111	1.89636	0	0	-3.1	-3.1	0.9	-3.8	-0.1	-1.51499	-1.51499	-1.51499	0.19822	0.0834355	-0.147013	-0.560748
0	16	10.4	16.2	0.3	0.4	2.9	57.6	1	-1	1.20412	179.6	11.2	0	0	0	-0.522879	-0.39794	1.20952	1.76042	1.01703	0.462398	13.7	70.16	1.13672	1.84609	0	0	4.1	3.4	0.8	0	0.2	-1.53466	-1.53466	-1.6596	0.0727944	0.0673994	-0.119687	-0.674323
0.3	16	10.6	14.5	0.4	0.4	3.2	64.9	1	-0.522879	1.20412	179.6	11.2	0	0	0	-0.39794	-0.39794	1.16137	1.81224	1.02531	0.50515	14.77	75.33	1.16938	1.87697	0	0	-0.1	0.2	-1.7	7.3	0.2	-1.56732	-1.56732	-1.56732	-0.00801249	0.0347395	-0.144075	-0.664231
0.1	11.2	7.9	13.2	0.4	0.4	3	60.8	1	-0.69897	1.04922	179.6	11.2	0	0	0	-0.39794	-0.39794	1.12057	1.7839	0.897627	0.477121	13.07	93.06	1.11628	1.96876	0	0	-4.8	-2.8	-1.3	-4.1	-0.2	-1.51422	-1.51422	-1.51422	0.00429834	-0.0670576	-0.218648	-0.639154
0.1	8.8	7.1	10.6	0.4	0.3	2.8	57.8	1	-0.69897	0.944483	179.6	11.2	0	0	0	-0.39794	-0.522879	1.02531	1.76193	0.851258	0.447158	13.13	96.98	1.11826	1.98668	-0.1	0	-2.4	-0.8	-2.6	-3	-0.2	-1.64114	-1.64114	-1.5162	-0.0929589	-0.173782	-0.267006	-0.671107
0.3	12.1	7.9	14.1	0.4	0.3	3	51.1	1	-0.522879	1.08279	179.6	11.2	0	0	0	-0.39794	-0.522879	1.14922	1.70842	0.897627	0.477121	14.43	93.39	1.15927	1.9703	0	0	3.3	0.8	3.5	-6.6	0.2	-1.68215	-1.68215	-1.55721	-0.0100472	-0.076481	-0.261639	-0.682145
0.1	14.4	8.2	12.4	0.3	0.3	3.4	71.4	1	-0.69897	1.15836	179.6	11.2	0	0	0	-0.522879	-0.522879	1.09342	1.8537	0.913814	0.531479	17.45	77.72	1.2418	1.89053	0	0	2.3	0.3	-1.7	20.3	0.4	-1.76467	-1.76467	-1.76467	-0.148374	-0.0834329	-0.327982	-0.710317
0.3	17.5	10.6	13.7	0.4	0.3	3.2	77.6	1	-0.522879	1.24304	179.6	11.2	0	0	0	-0.39794	-0.522879	1.13672	1.88986	1.02531	0.50515	18.44	74.98	1.26576	1.87495	0	0	3	2.4	1.2	6.2	-0.2	-1.78864	-1.78864	-1.6637	-0.12904	-0.0227229	-0.240455	-0.760611
0.2	16.7	11.2	14.4	0.4	0.3	3.2	85	1	-0.69897	1.22272	179.6	11.2	0	0	0	-0.39794	-0.522879	1.15836	1.92942	1.04922	0.50515	19.67	71.61	1.2938	1.85497	-0.1	0	-0.8	0.6	0.8	7.4	0.1	-1.81668	-1.81668	-1.69174	-0.135442	-0.0710879	-0.244586	-0.788654
0.4	21.5	13.3	16	0.4	0.3	3.3	81.7	2	-0.30103	1.33244	179.6	11.2	0	0	0	-0.39794	-0.522879	1.20412	1.91222	1.12385	0.518514	19.79	71.27	1.29645	1.85291	0	0	4.8	2.1	1.5	-3.3	0	-1.81932	-1.81932	-1.69439	-0.0923258	0.0359927	-0.172594	-0.777932
0.3	20.4	12.9	13.6	0.4	0.3	3	79.7	1	-0.30103	1.30963	179.6	11.2	0	0	0	-0.39794	-0.522879	1.13354	1.90146	1.11059	0.477121	18.03	81.34	1.256	1.9103	0	0	-1.1	-0.5	-2.3	-2	-0.2	-1.77887	-1.77887	-1.65394	-0.122457	0.0536344	-0.145406	-0.778874
0.2	18.2	10.9	10.7	0.4	0.2	2.9	71	1	-0.522879	1.26007	179.6	11.2	0	0	0	-0.39794	-0.69897	1.02938	1.85126	1.03743	0.462398	18.01	85.15	1.25551	1.93018	-0.1	0	-2.2	-2	-3	-8.7	-0.2	-1.95448	-1.95448	-1.65345	-0.22613	0.00455767	-0.218087	-0.793116
0.3	12.4	8.4	12.3	0.4	0.2	2.8	73.2	1	-0.522879	1.09342	179.6	11.2	0	0	0	-0.39794	-0.69897	1.08991	1.86451	0.924279	0.447158	15.64	95.51	1.19424	1.98005	0.1	0	-5.8	-2.5	1.6	2.2	0	-1.89321	-1.89321	-1.59218	-0.104332	-0.100815	-0.269957	-0.747079
0.5	19.5	12.7	13.6	0.4	0.3	3.2	60.3	1	-0.221849	1.29003	179.6	11.2	0	0	0	-0.39794	-0.522879	1.13354	1.78032	1.1038	0.50515	16.48	88.78	1.21696	1.94832	0	0	7.1	4.4	1.3	-12.9	0.3	-1.73984	-1.73984	-1.6149	-0.0834183	0.0730774	-0.113153	-0.711807
0.1	7.1	4.4	11.8	0.3	0.2	2.4	56.9	1	-0.69897	0.851258	179.6	11.2	0	0	0	-0.522879	-0.69897	1.07188	1.75511	0.643453	0.380211	15.46	82.63	1.18921	1.91714	0	0	-12.4	-8.3	-1.9	-3.4	-0.8	-1.88818	-1.88818	-1.71209	-0.117327	-0.337951	-0.545757	-0.808998
0.1	9.5	5.8	11.9	0.3	0.2	2.6	63.4	1	-0.522879	0.977724	179.6	11.2	0	0	0	-0.522879	-0.69897	1.07555	1.80209	0.763428	0.414973	17.98	70.64	1.25479	1.84905	0	0	2.3	1.4	0.1	6.4	0.2	-1.95376	-1.95376	-1.77767	-0.179243	-0.277066	-0.491362	-0.839816
0.4	11	6.6	14.5	0.3	0.2	2.9	73.6	1	-0.39794	1.04139	179.6	11.2	0	0	0	-0.522879	-0.69897	1.16137	1.86688	0.819544	0.462398	19.09	62.81	1.28081	1.79803	0	0	1.5	0.9	2.6	10.2	0.3	-1.97978	-1.97978	-1.80368	-0.119438	-0.239413	-0.461262	-0.818408
0	17.4	11	18.4	0.3	0.3	4.1	75.1	1		1.24055	179.6	11.2	0	0	0	-0.522879	-0.522879	1.26482	1.87564	1.04139	0.612784	21.04	61.41	1.32305	1.78824	0.1	0	6.4	4.4	3.9	1.5	1.2	-1.84592	-1.84592	-1.84592	-0.0582279	-0.0824965	-0.281653	-0.710262
0.3	16.3	11.2	16.9	0.3	0.3	3.6	81.2	1	-0.522879	1.21219	179.6	11.2	0	0	0	-0.522879	-0.522879	1.22789	1.90956	1.04922	0.556303	23.19	59.35	1.3653	1.77342	0	0	-1.1	0.2	-1.5	6.2	-0.6	-1.88818	-1.88818	-1.88818	-0.137414	-0.153113	-0.316083	-0.808998
0.1	21.4	14.8	19	0.3	0.3	3.5	86.2	2	-1	1.33041	179.6	11.2	0	0	0	-0.522879	-0.522879	1.27875	1.93551	1.17026	0.544068	24.29	58.89	1.38543	1.77004	0	0	5.1	3.6	2.1	5	0	-1.90831	-1.90831	-1.90831	-0.106674	-0.0550137	-0.215166	-0.841359
0.6	22.1	12.7	17.5	0.3	0.3	3.5	91.1	2	-0.221849	1.34439	179.6	11.2	0	0	0	-0.522879	-0.522879	1.24304	1.95952	1.1038	0.544068	24.5	60.1	1.38917	1.77887	0	0	0.7	-2.1	-1.6	4.9	-0.1	-1.91204	-1.91204	-1.91204	-0.146128	-0.0447738	-0.285362	-0.845098
0.3	20.7	12.6	15.1	0.3	0.3	3.3	92.4	1	-0.522879	1.31597	179.6	11.2	0	0	0	-0.522879	-0.522879	1.17898	1.96567	1.10037	0.518514	23.98	59.46	1.37985	1.77422	0	0	-1.5	-0.1	-2.3	1.3	-0.2	-1.90273	-1.90273	-1.90273	-0.200872	-0.0638788	-0.279479	-0.861335
0.3	21.8	13.3	12.1	0.3	0.3	2.6	78.2	2	-0.30103	1.33846	179.6	11.2	0	0	0	-0.522879	-0.522879	1.08279	1.89321	1.12385	0.414973	21.51	66.83	1.33264	1.82497	-0.1	0	1.1	0.6	-3	-14.2	-0.7	-1.85552	-1.85552	-1.85552	-0.249855	0.00581608	-0.208789	-0.917667
0.1	21.5	10	14.7	0.3	0.3	2.6	79.7	2	-0.69897	1.33244	179.6	11.2	0	0	0	-0.522879	-0.522879	1.16732	1.90146	1	0.414973	21.71	60.03	1.33666	1.77837	0	0	-0.3	-3.3	2.6	1.5	0	-1.85954	-1.85954	-1.85954	-0.169342	-0.00422136	-0.33666	-0.921686
0.2	27.8	14.2	12.8	0.3	0.3	2.4	83.2	2	-0.39794	1.44404	179.6	11.2	0	0	0	-0.522879	-0.522879	1.10721	1.92012	1.15229	0.380211	23.54	62.61	1.37181	1.79664	0	0	6.3	4.2	-1.9	3.5	-0.2	-1.89469	-1.89469	-1.89469	-0.264596	0.0722383	-0.219518	-0.991595
0.1	35.3	16.6	15.7	0.3	0.3	3.1	72.2	3	-1	1.54777	179.6	11.2	0	0	0	-0.522879	-0.522879	1.1959	1.85854	1.22011	0.491362	22.39	69.09	1.35005	1.83942	0	0	7.5	2.4	2.9	-11	0.7	-1.87293	-1.87293	-1.87293	-0.154154	0.197721	-0.129946	-0.858692
0.4	36.7		17.8	0.4	0.4	3.2	67.5	3	-0.39794	1.56467	179.6	11.2	0		0	-0.39794	-0.39794	1.25042	1.8293		0.50515	24.14	69.63	1.38274	1.8428	0	0	1.5	-16.6	2.1	-4.7	0.1	-1.78068	-1.78068	-1.78068	-0.132317	0.181929		-0.877587
0.1	45.6	15.5	14.4	0.3	0.3	3.1	79.5	3	-0.69897	1.65896	179.6	11.2	0	0	0	-0.522879	-0.522879	1.15836	1.90037	1.19033	0.491362	24.26	67.84	1.38489	1.83149	-0.1	0	8.8	15.5	-3.4	12	-0.1	-1.90777	-1.90777	-1.90777	-0.226528	0.274074	-0.194559	-0.893529
0.5	31.6	13.9	12.7	0.3	0.3	2.9	81.4	2	-0.30103	1.49969	179.6	11.2	0	0	0	-0.522879	-0.522879	1.1038	1.91062	1.14301	0.462398	24.58	57.74	1.39058	1.76148	0	0	-14	-1.6	-1.7	1.9	-0.2	-1.91346	-1.91346	-1.91346	-0.286778	0.109105	-0.247567	-0.928184
0.3	15.9	7.8	16.8	0.3	0.3	3.4	88	1	-0.522879	1.2014	179.6	11.2	0	0	0	-0.522879	-0.522879	1.22531	1.94448	0.892095	0.531479	22.16	46.08	1.34557	1.66351	0	-0.1	-15.7	-6.1	4.1	6.6	0.5	-1.86845	-1.86845	-1.86845	-0.12026	-0.144173	-0.453475	-0.814091
0.1	26.1	12.2	20.9	0.3	0.4	3.5	88.5	2	-0.69897	1.41664	179.6	11.2	0	0	0	-0.522879	-0.39794	1.32015	1.94694	1.08636	0.544068	23.77	53.09	1.37603	1.72501	0.1	0.1	10.2	4.4	4.1	0.5	0.1	-1.77397	-1.77397	-1.89891	-0.0558829	0.0406113	-0.289669	-0.831961
0.1	38.1	18	14.1	0.3	0.3	3.1	84.7	3	-0.522879	1.58092	179.6	11.2	0	0	0	-0.522879	-0.522879	1.14922	1.92788	1.25527	0.491362	24.52	64.34	1.38952	1.80848	-0.1	0	12	5.8	-6.8	-3.8	-0.4	-1.9124	-1.9124	-1.9124	-0.240301	0.191405	-0.134248	-0.898159
0.2	21.3	9.6	10.9	0.3	0.3	3.5	92.2	2	-0.522879	1.32838	179.6	11.2	0	0	0	-0.522879	-0.522879	1.03743	1.96473	0.982271	0.544068	24.59	57.22	1.39076	1.75755	0	0	-16.8	-8.3	-3.2	7.4	0.5	-1.91364	-1.91364	-1.91364	-0.353332	-0.0623789	-0.408487	-0.84669
0.3	25.2	12	17.6	0.3	0.3	2.7	87.8	2	-0.39794	1.4014	179.6	11.2	0	0	0	-0.522879	-0.522879	1.24551	1.94349	1.07918	0.431364	25.18	57.58	1.40106	1.76027	0	0	3.9	2.4	6.6	-4.4	-0.9	-1.92393	-1.92393	-1.92393	-0.155543	0.000344815	-0.321874	-0.969692
0.4	26.8	15.2	19.2	0.4	0.5	2.7	88.2	2	-0.30103	1.42813	179.6	11.2	0	0	0	-0.39794	-0.30103	1.2833	1.94547	1.18184	0.431364	26.04	60.08	1.41564	1.77873	0.2	0	1.6	3.2	1.7	0.4	0	-1.71667	-1.71667	-1.81358	-0.13234	0.0124938	-0.233797	-0.984277
0.3	23	13.2	17.7	0.3	0.3	3.8	91.2	2	-0.522879	1.36173	179.6	11.2	0	0	0	-0.522879	-0.522879	1.24797	1.95999	1.12057	0.579784	26.26	53.95	1.41929	1.73199	-0.2	0	-3.8	-2	-1.5	3	1.1	-1.94217	-1.94217	-1.94217	-0.171321	-0.0575669	-0.298721	-0.839511
0.1	19.3	10.3	17.4	0.3	#DIV/0!	4.4	87	1	-1	1.28556	179.6	11.2	0	0	0	-0.522879		1.24055	1.93952	1.01284	0.643453	25.33	47.01	1.40364	1.67219		0	-3.7	-2.9	-0.3	-4.2	0.6			-1.92651	-0.163086	-0.118078	-0.390798	-0.760183
0.1	23.1	12.2	18.7	0.3	0.3	4	90.2	2	-0.69897	1.36361	179.6	11.2	0	0	0	-0.522879	-0.522879	1.27184	1.95521	1.08636	0.60206	25.15	53.6	1.40054	1.72916		0	3.8	1.9	1.3	3.1	-0.4	-1.92342	-1.92342	-1.92342	-0.128696	-0.036926	-0.314178	-0.798478
0.3	20.2	11.2	15.4	0.3	0.3	3	72	1	-0.522879	1.30535	179.6	11.2	0	0	0	-0.522879	-0.522879	1.18752	1.85733	1.04922	0.477121	21.68	76.53	1.33606	1.88383	0	0	-2.9	-0.9	-3.4	-18.2	-1	-1.85894	-1.85894	-1.85894	-0.148539	-0.0307079	-0.286841	-0.858938
0.2	19.5	12	15	0.3	0.2	4.1	86.9	1	-0.522879	1.29003	179.6	11.2	0	0	0	-0.522879	-0.69897	1.17609	1.93902	1.07918	0.612784	23.82	68.62	1.37694	1.83645	0	0	-0.7	0.7	-0.4	14.9	1.1	-2.07591	-2.07591	-1.89982	-0.20085	-0.0869071	-0.297761	-0.764158
0.1	25.2	15	24.7	0.4	0.3	3.6	93.9	2	-0.69897	1.4014	179.6	11.2	0	0	0	-0.39794	-0.522879	1.3927	1.97267	1.17609	0.556303	26.33	63.16	1.42045	1.80044	0.1	0.1	5.7	3	9.8	7	-0.5	-1.94333	-1.94333	-1.81839	-0.0277539	-0.0190503	-0.24436	-0.864148
0.3	29.3	14.7	25.3	0.4	0.3	2.8	93.8	2	-0.522879	1.46687	179.6	11.2	0	0	0	-0.39794	-0.522879	1.40312	1.9722	1.16732	0.447158	27.93	60.87	1.44607	1.7844	0	0	4.1	-0.3	0.6	0	-0.8	-1.96895	-1.96895	-1.84401	-0.0429504	0.0207967	-0.278754	-0.998913
0.4	39.6	24.9	27.2	0.4	0.4	3	106.9	3	-0.30103	1.5977	179.6	11.2	0	0	0	-0.39794	-0.39794	1.43457	2.02898	1.3962	0.477121	29.24	63.83	1.46598	1.80502	0.1	0.1	10.3	10.3	1.9	13.1	0.2	-1.86392	-1.86392	-1.86392	-0.0314085	0.131718	-0.069778	-0.988856
0.3	49	28.2	26.3	0.5	0.4	3	119.8	3	-0.39794	1.6902	179.6	11.2	0	1	0	-0.30103	-0.39794	1.41996	2.07846	1.45025	0.477121	30.68	65.11	1.48686	1.81365	0	0.1	9.4	3.2	-0.9	12.9	0	-1.8848	-1.8848	-1.78789	-0.0668996	0.203341	-0.0366062	-1.00973
0.3	47.7	27	21.2	0.5	0.4	3.1	122.3	3	-0.522879	1.67852	179.6	11.2	0	1	0	-0.30103	-0.39794	1.32634	2.08743	1.43136	0.491362	30.55	62.76	1.48501	1.79768	0	0	-1.3	-1.1	-5.1	2.5	0.1	-1.88295	-1.88295	-1.78604	-0.158675	0.193507	-0.0536475	-0.99365
0.2	26.7	11.9	13.4	0.4	#DIV/0!	3.4	113.6	2	-0.522879	1.42651	179.6	11.2	0	0	0	-0.39794		1.1271	2.05538	1.07555	0.531479	28.53	54.23	1.4553	1.73424	-0.1	-0.1	-21.1	-15.1	-7.8	-8.7	0.4			-1.85324	-0.328197	-0.0287905	-0.379755	-0.923823
0.5	28.5	15.2	20.5	0.4	#DIV/0!	3.5	110.4	2	-0.30103	1.45484	179.6	11.2	0	0	0	-0.39794		1.31175	2.04297	1.18184	0.544068	28.39	53.55	1.45317	1.72876	0	0.1	1.8	3.2	7	-3.2	0.1			-1.85111	-0.141412	0.00167947	-0.271322	-0.909097
0.3	36.6	20.2	23.7	0.5	0.3	3.7	103.6	3	-0.30103	1.56348	179.6	11.2	0	0	0	-0.30103	-0.522879	1.37475	2.01536	1.30535	0.568202	27.31	63.54	1.43632	1.80305	0	0.1	8.1	5	3.2	-6.8	0.2	-1.9592	-1.9592	-1.73735	-0.0615734	0.127159	-0.13097	-0.86812
0.1	22.3	10.8	19.6	0.4	0.3	3.5	97	2	-0.522879	1.3483	179.6	11.2	0	0	0	-0.39794	-0.522879	1.29226	1.98677	1.03342	0.544068	27.76	59.66	1.44342	1.77568	0	0	-14.3	-9.4	-4.1	-6.6	-0.2	-1.9663	-1.9663	-1.84136	-0.151163	-0.0951146	-0.409996	-0.899351
0.2	24.5	12.5	15	0.4	0.3	3.2	117.5	2	-0.522879	1.38917	179.6	11.2	0	0	0	-0.39794	-0.522879	1.17609	2.07004	1.09691	0.50515	26.46	64.76	1.42259	1.81131	-0.1	0	2.1	1.7	-4.6	20.6	-0.3	-1.94547	-1.94547	-1.82053	-0.246499	-0.0334238	-0.32568	-0.91744
0.3	20.5	10.3	16.6	0.4	0.2	2.4	100	1	-0.522879	1.31175	179.6	11.2	0	0	0	-0.39794	-0.69897	1.22011	2	1.01284	0.380211	25.25	69.26	1.40226	1.84048	0	0	-3.9	-2.2	1.6	-17.5	-0.8	-2.10123	-2.10123	-1.8002	-0.182153	-0.0905075	-0.389424	-1.02205
0.4	28.8	17.8	26.7	0.4	0.3	2.6	95.9	2	-0.39794	1.45939	179.6	11.2	0	0	0	-0.39794	-0.522879	1.42651	1.98182	1.25042	0.414973	27.4	65.54	1.43775	1.81651	0.1	0	8.2	7.5	10.1	-4.2	0.2	-1.96063	-1.96063	-1.83569	-0.0112393	0.0216419	-0.187331	-1.02278
0.3	28.7	21	17.5	0.4	0.3	2.4	100.3	2	-0.30103	1.45788	179.6	11.2	0	0	0	-0.39794	-0.522879	1.24304	2.0013	1.32222	0.380211	28.15	63.15	1.44948	1.80037	0	0	0	3.2	-9.2	4.4	-0.2	-1.97236	-1.97236	-1.84742	-0.20644	0.0084035	-0.127259	-1.06927
0.1	25.8	15.9	12.7	0.3	0.2	2.4	80.3	2	-0.522879	1.41162	179.6	11.2	0	0	0	-0.522879	-0.69897	1.1038	1.90472	1.2014	0.380211	26.99	68.36	1.4312	1.8348	-0.1	0	-2.9	-5.1	-4.8	-20	0.1	-2.13017	-2.13017	-1.95408	-0.327399	-0.0195832	-0.229806	-1.05099
0.3	24.4	14	17.6	0.3	0.3	3.2	92.2	2	-0.30103	1.38739	179.6	11.2	0	0	0	-0.522879	-0.522879	1.24551	1.96473	1.14613	0.50515	26.72	64.29	1.42684	1.80814	0.1	0	-1.4	-2	4.9	11.9	0.8	-1.94972	-1.94972	-1.94972	-0.181324	-0.0394466	-0.280708	-0.921686
0.2	20.4	10.3	13.3	0.3	0.2	2.4	87.3	1	-0.69897	1.30963	179.6	11.2	0	0	0	-0.522879	-0.69897	1.12385	1.94101	1.01284	0.380211	23.88	73.03	1.37803	1.8635	-0.1	0	-3.9	-3.6	-4.3	-4.9	-0.8	-2.077	-2.077	-1.90091	-0.254183	-0.0684042	-0.365197	-0.997823
0.2	18.7	9	12.6	0.3	0.2	2.5	77.7	1	-0.522879	1.27184	179.6	11.2	0	0	0	-0.522879	-0.69897	1.10037	1.89042	0.954243	0.39794	24.07	66.43	1.38148	1.82236	0	0	-1.7	-1.3	-0.7	-9.6	0.1	-2.08045	-2.08045	-1.90435	-0.281106	-0.109634	-0.427234	-0.983536
0.2	21	10.8	17.1	0.3	0.3	2.6	80.9	2	-0.522879	1.32222	179.6	11.2	0	0	0	-0.522879	-0.522879	1.233	1.90795	1.03342	0.414973	23.42	63.9	1.36959	1.8055	0.1	0	2.3	1.8	4.5	3.2	0.1	-1.89247	-1.89247	-1.89247	-0.136591	-0.0473676	-0.336163	-0.954614
0.2	22.8	14.1	17.1	0.3	0.3	2.9	91.4	2	-0.522879	1.35793	179.6	11.2	0	0	0	-0.522879	-0.522879	1.233	1.96095	1.14922	0.462398	24.74	61.95	1.3934	1.79204	0	0	1.8	3.4	0	10.5	0.3	-1.91628	-1.91628	-1.91628	-0.160404	-0.0354648	-0.244181	-0.931002
0.4	18.6	11.5	12.5	0.3	0.2	2.3	94.6	1	-0.39794	1.26951	179.6	11.2	0	0	0	-0.522879	-0.69897	1.09691	1.97589	1.0607	0.361728	24.4	62.13	1.38739	1.7933	-0.1	0	-4.2	-2.6	-4.6	3.2	-0.6	-2.08636	-2.08636	-1.91027	-0.29048	-0.117877	-0.326692	-1.02566
0.3	10.9	6.7	10.5	0.3	0.1	2.3	87.4	1	-0.522879	1.03743	179.6	11.2	0	0	0	-0.522879	-1	1.02119	1.94151	0.826075	0.361728	23.16	60.42	1.36474	1.78118	-0.1	0	-7.7	-4.8	-2	-7.2	0	-2.36474	-2.36474	-1.88762	-0.343549	-0.327312	-0.538664	-1.00301
0.2	12.3	8.8	12.9	0.3	0.2	2.2	61.8	1	-0.522879	1.08991	179.6	11.2	0	0	0	-0.522879	-0.69897	1.11059	1.79099	0.944483	0.342423	19.26	85.05	1.28466	1.92967	0	0	1.4	2.1	2.4	-25.5	-0.1	-1.98363	-1.98363	-1.80754	-0.174067	-0.194751	-0.340174	-0.942234
0.1	16.6	10.5	17	0.3	0.2	2.6	64.3	1	-1	1.22011	179.6	11.2	0	0	0	-0.522879	-0.69897	1.23045	1.80821	1.02119	0.414973	22.66	67.54	1.35526	1.82956	0.1	0	4.3	1.7	4.1	2.5	0.4	-2.05423	-2.05423	-1.87814	-0.124811	-0.135152	-0.334071	-0.940287
0.1	17.7	11.8	21.6	0.4	0.3	2.6	77.3	1	-0.69897	1.24797	179.6	11.2	0	0	0	-0.39794	-0.522879	1.33445	1.88818	1.07188	0.414973	24.41	60.82	1.38757	1.78405	0	0	1	1.4	4.6	12.9	0	-1.91045	-1.91045	-1.78551	-0.053114	-0.139595	-0.315686	-0.972594
0.3	22.4	15.2	22	0.4	0.3	2.7	76.3	2	-0.522879	1.35025	179.6	11.2	0	0	0	-0.39794	-0.522879	1.34242	1.88252	1.18184	0.431364	23.29	69.15	1.36717	1.83979	0.1	0	4.8	3.3	0.4	-1	0.1	-1.89005	-1.89005	-1.76511	-0.0247468	-0.0169215	-0.185326	-0.935806
0.1	28.6	18.8	21.9	0.4	0.3	2.5	83.8	2	-1	1.45637	179.6	11.2	0	0	0	-0.39794	-0.522879	1.34044	1.92324	1.27416	0.39794	24.89	69.15	1.39602	1.83979	0	0	6.1	3.6	0	7.4	-0.3	-1.9189	-1.9189	-1.79396	-0.0555808	0.0603411	-0.121867	-0.998085
0.3	27.8	20.4	19.2	0.4	0.3	2.6	88.7	2	-0.522879	1.44404	179.6	11.2	0	0	0	-0.39794	-0.522879	1.2833	1.94792	1.30963	0.414973	26.23	64.5	1.4188	1.80956	0	0	-0.8	1.6	-2.7	4.9	0.1	-1.94168	-1.94168	-1.81674	-0.135497	0.0252465	-0.109168	-1.00382
0.1	23.8	15.7	14.9	0.4	0.3	2.7	91.7	2	-0.69897	1.37658	179.6	11.2	0	0	0	-0.39794	-0.522879	1.17319	1.96237	1.1959	0.431364	26.9	61.64	1.42975	1.78986	0	0	-4	-4.7	-4.3	3	0.1	-1.95263	-1.95263	-1.82769	-0.256566	-0.0531753	-0.233853	-0.998389
0.2	32.2	22.2	19	0.4	0.3	2.8	98.9	2	-0.39794	1.50786	179.6	11.2	0	0	0	-0.39794	-0.522879	1.27875	1.9952	1.34635	0.447158	27.58	67.85	1.44059	1.83155	0	0	8.4	6.5	4.1	7.2	0.1	-1.96347	-1.96347	-1.83853	-0.161841	0.0672616	-0.0942413	-0.993436
0.2	42.2	26.6	23.3	0.4	0.4	2.2	99.1	3	-0.522879	1.62531	179.6	11.2	0	1	0	-0.39794	-0.39794	1.36736	1.99607	1.42488	0.342423	28.64	67.37	1.45697	1.82847	0.1	0	10	4.4	4.3	0.2	-0.6	-1.85491	-1.85491	-1.85491	-0.0896171	0.168339	-0.0320914	-1.11455
0.2	37.9	23.9	24.1	0.4	0.4	2.6	98.8	3	-0.522879	1.57864	179.6	11.2	0	0	0	-0.39794	-0.39794	1.38202	1.99476	1.3784	0.414973	29.38	64.75	1.46805	1.81124	0	0	-4.3	-2.7	0.8	-0.3	0.4	-1.86599	-1.86599	-1.86599	-0.0860347	0.110587	-0.0896539	-1.05308
0.4	36.6	22.3	23.3	0.4	0.3	2.4	97.9	3	-0.39794	1.56348	179.6	11.2	0	0	0	-0.39794	-0.522879	1.36736	1.99078	1.3483	0.380211	29.61	63.98	1.47144	1.80604	-0.1	0	-1.2	-1.6	-0.8	-0.9	-0.2	-1.99432	-1.99432	-1.86938	-0.104082	0.0920427	-0.123134	-1.09123
0.2	26.1	15.3	16.8	0.3	0.2	2.5	97.7	2	-0.69897	1.41664	179.6	11.2	0	0	0	-0.522879	-0.69897	1.22531	1.98989	1.18469	0.39794	29.35	57.09	1.46761	1.75656	-0.1	-0.1	-10.5	-7	-6.6	-0.2	0.1	-2.16658	-2.16658	-1.99049	-0.242299	-0.0509676	-0.282917	-1.06967
0.3	20.1	13.1	11.2	0.3	0.2	2.2	80.3	1	-0.39794	1.3032	179.6	11.2	0	0	0	-0.522879	-0.69897	1.04922	1.90472	1.11727	0.342423	23.7	75.86	1.37475	1.88001	-0.1	0	-6	-2.1	-5.5	-17.4	-0.4	-2.07372	-2.07372	-1.89763	-0.32553	-0.0715523	-0.257477	-1.03233
0.5	15.7	9.8	9.3	0.3	0.1	2.3	67.2	1	-0.30103	1.1959	179.6	11.2	0	0	0	-0.522879	-1	0.968483	1.82737	0.991226	0.361728	22.48	82.06	1.3518	1.91413	0	0	-4.5	-3.3	-1.9	-13.1	0.1	-2.3518	-2.3518	-1.87468	-0.383313	-0.155897	-0.36057	-0.990068
0.3	14	8.8	13.3	0.3	0.2	3.4	76.1	1	-0.39794	1.14613	179.6	11.2	0	0	0	-0.522879	-0.69897	1.12385	1.88138	0.944483	0.531479	26.06	65.92	1.41597	1.81902	0.1	0	-1.6	-1	4	8.8	1.1	-2.11494	-2.11494	-1.93885	-0.292123	-0.269846	-0.471492	-0.884495
0.4	19.3	10.7	14.1	0.3	0.2	3.6	82.2	1	-0.30103	1.28556	179.6	11.2	0	0	0	-0.522879	-0.69897	1.14922	1.91487	1.02938	0.556303	26.67	64.58	1.42602	1.8101	0	0	5.3	1.9	0.8	6.1	0.2	-2.12499	-2.12499	-1.9489	-0.276804	-0.140466	-0.396639	-0.869721
0.1	22.7	12.5	15.2	0.3	0.2	2.9	80.1	2	-1	1.35603	179.6	11.2	0	0	0	-0.522879	-0.69897	1.18184	1.90363	1.09691	0.462398	25.75	71	1.41078	1.85126	0	0	3.5	1.8	1.1	-2.1	-0.7	-2.10975	-2.10975	-1.93366	-0.228934	-0.0547514	-0.313867	-0.948379
0.2	28.1	15.9	16.2	0.4	0.3	2.9	86.4	2	-0.522879	1.44871	179.6	11.2	0	0	0	-0.39794	-0.522879	1.20952	1.93651	1.2014	0.462398	26.37	68.48	1.42111	1.83556	0	0	5.3	3.4	1	6.3	0.1	-1.94399	-1.94399	-1.81905	-0.211595	0.0275962	-0.219713	-0.958712
0.2	23.4	12.9	17	0.3	0.2	2.7	70.4	2	-0.69897	1.36922	179.6	11.2	0	0	0	-0.522879	-0.69897	1.23045	1.84757	1.11059	0.431364	23.13	72.86	1.36418	1.86249	0	0	-4.7	-3	0.8	-16	-0.2	-2.06315	-2.06315	-1.88705	-0.133727	0.00504022	-0.253586	-0.932812
0.3	15.3	8.9	16.8	0.3	0.2	3.2	64.2	1	-0.39794	1.18469	179.6	11.2	0	0	0	-0.522879	-0.69897	1.22531	1.80754	0.94939	0.50515	23.45	66.05	1.37014	1.81987	0	0	-8.1	-4	-0.2	-6.2	0.4	-2.06911	-2.06911	-1.89302	-0.144834	-0.185451	-0.420753	-0.864993
0.3	16.4	10.4	13	0.3	0.2	3	84.8	1	-0.30103	1.21484	179.6	11.2	0	0	0	-0.522879	-0.69897	1.11394	1.9284	1.01703	0.477121	24.68	66	1.39235	1.81954	0	0	1.1	1.5	-3.8	20.6	-0.2	-2.09132	-2.09132	-1.91522	-0.278402	-0.177501	-0.375312	-0.915224
0.3	17.8	10.6	13.9	0.3	0.2	3.8	89.9	1	-0.522879	1.25042	179.6	11.2	0	0	0	-0.522879	-0.69897	1.14301	1.95376	1.02531	0.579784	26.03	65.03	1.41547	1.81311	0	0	1.3	0.2	0.9	5.1	0.9	-2.11444	-2.11444	-1.93835	-0.272459	-0.165054	-0.390168	-0.835691
0.1	22.9	13.3	12	0.4	0.2	2	90	2	-0.522879	1.35984	179.6	11.2	0	0	0	-0.39794	-0.69897	1.07918	1.95424	1.12385	0.30103	26.37	68.85	1.42111	1.8379	0	0	5.2	2.7	-1.9	0.1	-1.8	-2.12008	-2.12008	-1.81905	-0.341929	-0.0612746	-0.297258	-1.12008
0.2	16.3	7.3	9.2	0.4	0.2	1.9	92	1	-0.522879	1.21219	179.6	11.2	0	0	0	-0.39794	-0.69897	0.963788	1.96379	0.863323	0.278754	24.39	76.09	1.38721	1.88133	0	0	-6.6	-6	-2.8	2	-0.2	-2.08618	-2.08618	-1.78515	-0.423424	-0.175024	-0.523889	-1.10846
0.2	20.6	12.1	11.4	0.4	0.2	2.4	73.5	1	-0.522879	1.31387	179.6	11.2	0	0	0	-0.39794	-0.69897	1.0569	1.86629	1.08279	0.380211	25.23	77.2	1.40192	1.88762	0	0	4.3	4.8	2.1	-18.4	0.6	-2.10089	-2.10089	-1.79986	-0.345012	-0.08805	-0.319132	-1.02171
0.1	30	18.4	15.3	0.4	0.3	2.3	74.5	2	-1	1.47712	179.6	11.2	0	0	0	-0.39794	-0.522879	1.18469	1.87216	1.26482	0.361728	27	74.16	1.43136	1.87017	0.1	0	9.4	6.3	3.9	1	-0.1	-1.95424	-1.95424	-1.8293	-0.246672	0.0457575	-0.166546	-1.06964
0.1	27.9	17.4	14.3	0.4	0.3	2.1	78.8	2	-0.69897	1.4456	179.6	11.2	0	0	0	-0.39794	-0.522879	1.15534	1.89653	1.24055	0.322219	28.36	66.29	1.45271	1.82145	0	0	-2.1	-1	-1	4.3	-0.2	-1.97558	-1.97558	-1.85065	-0.29737	-0.00710202	-0.212157	-1.13049
0.2	22.2	13.6	10.1	0.4	0.2	2.4	82	2	-0.522879	1.34635	179.6	11.2	0	0	0	-0.39794	-0.69897	1.00432	1.91381	1.13354	0.380211	27.75	66.06	1.44326	1.81994	-0.1	0	-5.7	-3.8	-4.2	3.2	0.3	-2.14223	-2.14223	-1.8412	-0.438942	-0.09691	-0.309724	-1.06305
0.3	27.2	18.6	13	0.4	0.3	2	58.8	2	-0.522879	1.43457	179.6	11.2	0	0	0	-0.39794	-0.522879	1.11394	1.76938	1.26951	0.30103	24.85	80.06	1.39533	1.90342	0.1	0	5	5	2.9	-23.2	-0.4	-1.91821	-1.91821	-1.79327	-0.281383	0.0392425	-0.125813	-1.0943
0.3	15	7.7	12.2	0.3	0.1	1.9	57.3	1	-0.39794	1.17609	179.6	11.2	0	0	0	-0.522879	-1	1.08636	1.75815	0.886491	0.278754	24.18	72.3	1.38346	1.85914	-0.1	-0.1	-12.2	-10.9	-0.8	-1.5	-0.1	-2.38346	-2.38346	-1.90634	-0.297096	-0.207365	-0.496966	-1.1047
0.3	12.1	4.7	11.2	0.3	0.2	2.2	63.7	1	-0.522879	1.08279	179.6	11.2	0	0	0	-0.522879	-0.69897	1.04922	1.80414	0.672098	0.342423	23.04	62.37	1.36248	1.79498	0	0	-2.9	-3	-1	6.3	0.3	-2.06145	-2.06145	-1.88536	-0.313264	-0.279697	-0.690385	-1.02006
0.2	14.2	8	11.4	0.3	0.2	2.4	67.4	1	-0.30103	1.15229	179.6	11.2	0	0	0	-0.522879	-0.69897	1.0569	1.82866	0.90309	0.380211	23.02	64.37	1.36211	1.80868	0	0	2.1	3.3	0.3	3.8	0.3	-2.06108	-2.06108	-1.88498	-0.3052	-0.209817	-0.459015	-0.981894
0.5	11.6	6.2	10.5	0.3	0.2	2.2	77.1	1	-0.221849	1.06446	179.6	11.2	0	0	0	-0.522879	-0.69897	1.02119	1.88705	0.792392	0.342423	23.04	63.12	1.36248	1.80017	0	0	-2.7	-1.8	-0.9	9.7	-0.2	-2.06145	-2.06145	-1.88536	-0.341293	-0.298024	-0.570091	-1.02006
0.3	19.7	10	15.5	0.3	0.2	2.4	71.6	1	-0.522879	1.29447	179.6	11.2	0	0	0	-0.522879	-0.69897	1.19033	1.85491	1	0.380211	23.72	65.36	1.37511	1.81531	0.1	0	8.1	3.8	5	-5.5	0.1	-2.07408	-2.07408	-1.89799	-0.184783	-0.0806485	-0.375115	-0.994903
0.3	21.7	13	13.5	0.3	0.2	2.5	75.9	2	-0.522879	1.33646	179.6	11.2	0	0	0	-0.522879	-0.69897	1.13033	1.88024	1.11394	0.39794	25.11	68.24	1.39985	1.83404	0	0	2.1	3	-2	4.3	0.1	-2.09882	-2.09882	-1.92273	-0.269513	-0.063387	-0.285903	-1.00191
0.3	22.3	12.8	13.2	0.3	0.2	2.5	74.1	2	-0.522879	1.3483	179.6	11.2	0	0	0	-0.522879	-0.69897	1.12057	1.86982	1.10721	0.39794	25.7	67.12	1.40993	1.82685	0	0	0.5	-0.2	-0.3	-1.8	0	-2.1089	-2.1089	-1.93281	-0.289359	-0.0616283	-0.302723	-1.01199
0.1	25.1	15.4	15	0.4	0.3	2.3	73	2	-1	1.39967	179.6	11.2	0	0	0	-0.39794	-0.522879	1.17609	1.86332	1.18752	0.361728	26.17	68.82	1.4178	1.83771	0	0	2.9	2.5	1.8	-1.1	-0.2	-1.94068	-1.94068	-1.81574	-0.241712	-0.01813	-0.230283	-1.05608
0.1	21.4	12.7	13.2	0.4	0.2	2.2	75.3	2	-1	1.33041	179.6	11.2	0	0	0	-0.39794	-0.69897	1.12057	1.87679	1.1038	0.342423	25.99	67.27	1.41481	1.82782	0	0	-3.7	-2.6	-1.8	2.3	-0.1	-2.11378	-2.11378	-1.81275	-0.294232	-0.0843925	-0.311003	-1.07238
0.1	21	11.7	10.8	0.3	0.2	2	80	2	-0.69897	1.32222	179.6	11.2	0	0	0	-0.522879	-0.69897	1.03342	1.90309	1.06819	0.30103	24.72	65.94	1.39305	1.81915	0	0	-0.5	-1	-2.4	4.7	-0.2	-2.09202	-2.09202	-1.91593	-0.359625	-0.0708292	-0.324863	-1.09202
0.3	31	19.5	19	0.4	0.3	2.2	50.9	2	-0.522879	1.49136	179.6	11.2	0	0	0	-0.39794	-0.522879	1.27875	1.70672	1.29003	0.342423	23.34	77.88	1.3681	1.89143	0.1	0.1	10	7.8	8.2	-29.2	0.2	-1.89098	-1.89098	-1.76604	-0.0893473	0.123261	-0.0780662	-1.02568
0.1	26.7	17.2	14.8	0.4	0.3	2.3	62.1	2	-1	1.42651	179.6	11.2	0	0	0	-0.39794	-0.522879	1.17026	1.79309	1.23553	0.361728	24.82	72.54	1.3948	1.86058	0	0	-4.3	-2.3	-4.2	11.2	0.1	-1.91768	-1.91768	-1.79274	-0.22454	0.0317095	-0.159273	-1.03307
0.1	21.9	14.7	12.1	0.3	0.2	2.3	76.5	2	-1	1.34044	179.6	11.2	0	0	0	-0.522879	-0.69897	1.08279	1.88366	1.16732	0.361728	25.11	69.68	1.39985	1.84311	-0.1	0	-4.8	-2.5	-2.7	14.5	0.1	-2.09882	-2.09882	-1.92273	-0.317061	-0.0594026	-0.232529	-1.03812
0.3	25.7	17.6	16.2	0.4	0.3	2.5	72.5	2	-0.30103	1.40993	179.6	11.2	0	0	0	-0.39794	-0.522879	1.20952	1.86034	1.24551	0.39794	25.86	66.82	1.41263	1.82491	0.1	0	3.9	2.9	4.2	-4.1	0.2	-1.93551	-1.93551	-1.81057	-0.203114	-0.0026954	-0.167116	-1.01469
0.4	30.5	21.3	18.4	0.4	0.3	2.5	75.8	2	-0.30103	1.4843	179.6	11.2	0	0	0	-0.39794	-0.522879	1.26482	1.87967	1.32838	0.39794	25.91	67.23	1.41347	1.82756	0	0	4.8	3.7	2.2	3.4	0	-1.93635	-1.93635	-1.81141	-0.14865	0.0708324	-0.0850878	-1.01553
0.2	35.9	21.9	18.3	0.4	0.3	2.4	64.7	3	-0.522879	1.55509	179.6	11.2	0	0	0	-0.39794	-0.522879	1.26245	1.8109	1.34044	0.380211	23.16	81.46	1.36474	1.91094	0	0	5.3	0.6	-0.1	-11.1	-0.1	-1.88762	-1.88762	-1.76268	-0.102287	0.190356	-0.0242944	-0.984527
0.2	21.3	13.4	16.6	0.4	0.3	2.6	68.5	2	-0.69897	1.32838	179.6	11.2	0	0	0	-0.39794	-0.522879	1.22011	1.83569	1.1271	0.414973	24.53	72.17	1.3897	1.85836	0	0	-14.6	-8.5	-1.7	3.7	0.2	-1.91258	-1.91258	-1.78764	-0.169589	-0.0613179	-0.262593	-0.974724
0.4	30.8	20.4	21.8	0.4	0.4	3.4	76.9	2	-0.39794	1.48855	179.6	11.2	0	0	0	-0.39794	-0.39794	1.33846	1.88593	1.30963	0.531479	26.01	67.52	1.41514	1.82943	0.1	0.1	9.5	7	5.2	8.4	0.8	-1.81308	-1.81308	-1.81308	-0.0766839	0.0734104	-0.10551	-0.883661
0.1	27.3	16	16	0.4	0.3	3	78.9	2	-1	1.43616	179.6	11.2	0	0	0	-0.39794	-0.522879	1.20412	1.89708	1.20412	0.477121	25.66	66.47	1.40926	1.82263	-0.1	0	-3.5	-4.4	-5.8	2	-0.4	-1.93214	-1.93214	-1.8072	-0.205137	0.026906	-0.205137	-0.932135
0.3	24.5	17.1	15.9	0.4	0.2	3.1	73.6	2	-0.522879	1.38917	179.6	11.2	0	0	0	-0.39794	-0.69897	1.2014	1.86688	1.233	0.491362	25.25	67.78	1.40226	1.8311	0	0	-2.8	1	-0.2	-5.3	0.1	-2.10123	-2.10123	-1.8002	-0.200864	-0.0130953	-0.169265	-0.9109
0.1	18.7	13	16.5	0.4	0.2	2.7	73.1	1	-0.522879	1.27184	179.6	11.2	0	0	0	-0.39794	-0.69897	1.21748	1.86392	1.11394	0.431364	23.6	71.97	1.37291	1.85715	0	0	-5.8	-4.1	0.7	-0.5	-0.4	-2.07188	-2.07188	-1.77085	-0.155428	-0.10107	-0.258969	-0.941548
0.1	14.4	7.5	15.3	0.3	#DIV/0!	2.5	64.4	1	-0.69897	1.15836	179.6	11.2	0	0	0	-0.522879		1.18469	1.80889	0.875061	0.39794	23.09	65.64	1.36342	1.81717	0	0	-4.3	-5.5	-1.3	-8.7	-0.2			-1.8863	-0.178733	-0.205061	-0.488363	-0.965484
0.1	19.3		18.2	0.4	0.2	2.9	67.8	1	-0.69897	1.28556	179.6	11.2	0		0	-0.39794	-0.69897	1.26007	1.83123		0.462398	21.99	63.86	1.34223	1.80523	0	0	4.9	-7.5	3	3.4	0.4	-2.0412	-2.0412	-1.74017	-0.0821538	-0.0566679		-0.879827
0.2	26	14.8	20.1	0.4	0.3	3.3	69.7	2	-0.522879	1.41497	179.6	11.2	0	0	0	-0.39794	-0.522879	1.3032	1.84323	1.17026	0.518514	21.51	66.49	1.33264	1.82276	0.1	0	6.6	14.8	1.8	2	0.4	-1.85552	-1.85552	-1.73058	-0.0294444	0.0823329	-0.162379	-0.814126
0.2	9.5	5.8	13.3	0.3	0.2	2.7	49.6	1	-0.69897	0.977724	179.6	11.2	0	0	0	-0.522879	-0.69897	1.12385	1.69548	0.763428	0.431364	16.57	90.61	1.21932	1.95718	-0.1	0	-16.5	-9	-6.8	-20.1	-0.6	-1.91829	-1.91829	-1.7422	-0.0954709	-0.241599	-0.455895	-0.787959
0.3	13.8	11	15.6	0.3	0.2	3	46.9	1	-0.30103	1.13988	179.6	11.2	0	0	0	-0.522879	-0.69897	1.19312	1.67117	1.04139	0.477121	18.61	79.94	1.26975	1.90276	0.1	0	4.4	5.2	2.3	-2.7	0.3	-1.96872	-1.96872	-1.79263	-0.0766218	-0.129867	-0.228354	-0.792625
0.3	8.6	6.9	10.5	0.3	0.2	3.1	56	1	-0.39794	0.934498	179.6	11.2	0	0	0	-0.522879	-0.69897	1.02119	1.74819	0.838849	0.491362	16.74	83.23	1.22376	1.92028	0	0	-5.2	-4.1	-5.2	9.1	0	-1.92273	-1.92273	-1.74663	-0.202566	-0.289257	-0.384906	-0.732394
0.2	8.8	6.4	16.7	0.3	0.2	3.3	47.7	1	-0.69897	0.944483	179.6	11.2	0	0	0	-0.522879	-0.69897	1.22272	1.67852	0.80618	0.518514	17.23	69.27	1.23629	1.84055	0.1	0	0.2	-0.5	6.2	-8.4	0.2	-1.93526	-1.93526	-1.75916	-0.0135688	-0.291803	-0.430105	-0.717771
0.3	17.5	10	18.4	0.4	0.3	3	48.7	1	-0.39794	1.24304	179.6	11.2	0	0	0	-0.39794	-0.522879	1.26482	1.68753	1	0.477121	17.88	78.87	1.25237	1.89691	0	0	8.7	3.6	1.7	1	-0.3	-1.77525	-1.77525	-1.65031	0.0124503	-0.00932947	-0.252368	-0.775246
0.3	19.1	12.2	20.2	0.4	0.3	3.8	56.1	1	-0.522879	1.28103	179.6	11.2	0	0	0	-0.39794	-0.522879	1.30535	1.74896	1.08636	0.579784	19.68	73.69	1.29403	1.86741	0	0	1.7	2.2	1.8	7.5	0.8	-1.8169	-1.8169	-1.69197	0.0113263	-0.0129917	-0.207665	-0.714241
0.2	30.4	17.8	27.1	0.5	0.5	3.5	62.1	2	-0.522879	1.48287	179.6	11.2	0	0	0	-0.30103	-0.30103	1.43297	1.79309	1.25042	0.544068	20.91	72.32	1.32035	1.85926	0.2	0.1	11.3	5.7	6.9	6	-0.3	-1.62138	-1.62138	-1.62138	0.112615	0.16252	-0.069934	-0.776286
0.3	35	23.4	27.6	0.5	0.5	3.2	61.1	3	-0.522879	1.54407	179.6	11.2	0	0	0	-0.30103	-0.30103	1.44091	1.78604	1.36922	0.50515	21.54	70.46	1.33325	1.84794	0	0	4.6	5.5	0.5	-1	-0.3	-1.63428	-1.63428	-1.63428	0.107663	0.210822	0.0359702	-0.828096
0.2	36.3	26.1	23.1	0.5	0.5	3.2	65.6	3	-0.522879	1.55991	179.6	11.2	0	1	0	-0.30103	-0.30103	1.36361	1.8169	1.41664	0.50515	21.74	71.75	1.33726	1.85582	0	0	1.3	2.8	-4.5	4.5	0	-1.63829	-1.63829	-1.63829	0.0263524	0.222647	0.079381	-0.83211
0.2	32.8	21.6	20.4	0.5	0.4	3	58.8	2	-0.69897	1.51587	179.6	11.2	0	0	0	-0.30103	-0.39794	1.30963	1.76938	1.33445	0.477121	21.9	73.78	1.34044	1.86794	0	0	-3.5	-4.6	-2.6	-6.8	-0.2	-1.73838	-1.73838	-1.64147	-0.0308139	0.17543	-0.00599036	-0.863323
0.3	39.7	28.6	25.9	0.5	0.5	3.9	63.9	3	-0.39794	1.59879	179.6	11.2	0	1	0	-0.30103	-0.30103	1.4133	1.8055	1.45637	0.591065	22.51	75.77	1.35238	1.8795	0.1	0.1	7	7.1	5.5	5.1	0.9	-1.65341	-1.65341	-1.65341	0.0609243	0.246415	0.103991	-0.761311
0.3	35.1	23	22.7	0.5	0.5	3.6	71.7	3	-0.30103	1.54531	179.6	11.2	0	0	0	-0.30103	-0.30103	1.35603	1.85552	1.36173	0.556303	23.3	71.51	1.36736	1.85437	0	-0.1	-4.6	-5.7	-3.2	7.8	-0.2	-1.66839	-1.66839	-1.66839	-0.0113301	0.177951	-0.00562808	-0.811053
0.3	33.1	20.3	17.8	0.4	0.4	3.5	62.1	2	-0.522879	1.51983	179.6	11.2	0	0	0	-0.39794	-0.39794	1.25042	1.79309	1.3075	0.544068	21.42	82.57	1.33082	1.91682	-0.2	0	-2.1	-2.6	-4.9	-9.7	-0.2	-1.72876	-1.72876	-1.72876	-0.0803995	0.189009	-0.0233234	-0.786751
0.2	16.2	9.5	15.2	0.4	0.2	3	49	1	-0.522879	1.20952	179.6	11.2	0	0	0	-0.39794	-0.69897	1.18184	1.6902	0.977724	0.477121	17.6	78.06	1.24551	1.89243	-0.2	-0.1	-16.9	-10.8	-2.6	-13	-0.4	-1.94448	-1.94448	-1.64345	-0.0636691	-0.0359977	-0.267789	-0.768391
0.1	20	9.9	16.5	0.4	0.2	3	58.9	1	-1	1.30103	179.6	11.2	0	0	0	-0.39794	-0.69897	1.21748	1.77012	0.995635	0.477121	16.97	63.94	1.22968	1.80577	0	0	3.8	0.4	1.3	9.9	0	-1.92865	-1.92865	-1.62762	-0.0121979	0.0713482	-0.234047	-0.752561
0.3	26.1	14.6	22.2	0.4	0.3	2.9	51.3	2	-0.522879	1.41664	179.6	11.2	0	0	0	-0.39794	-0.522879	1.34635	1.71012	1.16435	0.462398	15.86	68.55	1.2003	1.83601	0.1	0	6.2	4.8	5.7	-7.7	-0.1	-1.72318	-1.72318	-1.59824	0.14605	0.216337	-0.0359503	-0.737905
0.3	27.7	17.6	16.5	0.4	0.3	3	49.9	2	-0.39794	1.44248	179.6	11.2	0	0	0	-0.39794	-0.522879	1.21748	1.6981	1.24551	0.477121	15.92	83.46	1.20194	1.92148	-0.1	0	1.6	2.9	-5.7	-1.4	0.1	-1.72482	-1.72482	-1.59988	0.0155409	0.240537	0.0435696	-0.724822
0.2	28	19.7	17	0.4	0.3	3.1	40.1	2	-0.522879	1.44716	179.6	11.2	0	0	0	-0.39794	-0.522879	1.23045	1.60314	1.29447	0.491362	15.33	94.1	1.18554	1.97359	0.1	0	0.3	2.2	0.5	-9.7	0.1	-1.70842	-1.70842	-1.58348	0.0449068	0.261616	0.108924	-0.69418
0.2	28.4	18.8	22.9	0.5	0.5	3.7	30.9	2	-0.522879	1.45332	179.6	11.2	0	0	0	-0.30103	-0.30103	1.35984	1.48996	1.27416	0.568202	17.12	82.41	1.2335	1.91598	0.2	0.1	0.4	-0.9	5.8	-9.2	0.6	-1.53453	-1.53453	-1.53453	0.126332	0.219815	0.0406541	-0.665302
0.1	35.7	23.9	24.5	0.5	0.5	3.6	34.7	3	-1	1.55267	179.6	11.2	0	0	0	-0.30103	-0.30103	1.38917	1.54033	1.3784	0.556303	17.92	84.59	1.25334	1.92732	0	0	7.3	5	1.7	3.8	-0.1	-1.55437	-1.55437	-1.55437	0.135828	0.29933	0.12506	-0.697036
0.3	45.7	28.5	22.6	0.5	0.4	3.1	40.1	3	-0.30103	1.65992	179.6	11.2	0	1	0	-0.30103	-0.39794	1.35411	1.60314	1.45484	0.491362	18.66	85.27	1.27091	1.9308	0	0	9.9	4.6	-1.9	5.4	-0.5	-1.66885	-1.66885	-1.57194	0.0831968	0.389005	0.183933	-0.77955
0.1	47.2	26.7	24.1	0.5	0.4	3.3	40.4	3	-0.522879	1.67394	179.6	11.2	0	1	0	-0.30103	-0.39794	1.38202	1.60638	1.42651	0.518514	19.7	83.65	1.29447	1.92247	0	0	1.5	-1.8	1.5	0.2	0.2	-1.69241	-1.69241	-1.5955	0.0875508	0.379476	0.132045	-0.775952
0.2	38.6	21.4	20.2	0.5	0.5	3.3	46.8	3	-0.522879	1.58659	179.6	11.2	0	0	0	-0.30103	-0.30103	1.30535	1.67025	1.33041	0.518514	20.49	79.31	1.31154	1.89933	0.1	0	-8.6	-5.3	-3.9	6.4	0	-1.61257	-1.61257	-1.61257	-0.00619059	0.275045	0.0188718	-0.793028
0.3	20.5	10.5	14.3	0.4	0.3	3.5	55.3	1	-0.522879	1.31175	179.6	11.2	0	0	0	-0.39794	-0.522879	1.15534	1.74273	1.02119	0.544068	19.89	73.61	1.29863	1.86694	-0.2	-0.1	-18.1	-10.9	-5.9	8.5	0.2	-1.82151	-1.82151	-1.69657	-0.143299	0.0131191	-0.277445	-0.754567
0.3	26.1	13.1	21.3	0.4	0.3	3.7	50.6	2	-0.522879	1.41664	179.6	11.2	0	0	0	-0.39794	-0.522879	1.32838	1.70415	1.11727	0.568202	20.55	75.02	1.31281	1.87518	0	0.1	5.6	2.6	7	-4.7	0.2	-1.83569	-1.83569	-1.71075	0.0155678	0.103829	-0.195541	-0.74461
0.3	39.6	20.4	23.6	0.5	0.4	3.9	42.1	3	-0.522879	1.5977	179.6	11.2	0	0	0	-0.30103	-0.39794	1.37291	1.62428	1.30963	0.591065	20.04	80.85	1.3019	1.90768	0.1	0	13.5	7.3	2.3	-8.5	0.2	-1.69984	-1.69984	-1.60293	0.0710143	0.295797	0.00773245	-0.710833
0.2	23.3	12	21.6	0.4	0.4	3.4	40.7	2	-0.69897	1.36736	179.6	11.2	0	0	0	-0.39794	-0.39794	1.33445	1.60959	1.07918	0.531479	19.46	83.3	1.28914	1.92065	0	0	-16.3	-8.3	-2.1	-1.4	-0.4	-1.68708	-1.68708	-1.68708	0.0453109	0.0782131	-0.209962	-0.757664
0.2	11.4	7.3	17.3	0.3	0.2	3.6	51	1	-0.69897	1.0569	179.6	11.2	0	0	0	-0.522879	-0.69897	1.23805	1.70757	0.863323	0.556303	15.81	62.94	1.19893	1.79893	-0.1	-0.1	-11.8	-4.8	-4.3	10.3	0.2	-1.8979	-1.8979	-1.72181	0.0391142	-0.142027	-0.335609	-0.642629
0.1	21.3	12.2	26.6	0.4	0.4	3.8	28.2	2	-0.69897	1.32838	179.6	11.2	0	0	0	-0.39794	-0.39794	1.42488	1.45025	1.08636	0.579784	13.23	76.65	1.12156	1.88451	0.2	0.1	9.9	4.9	9.3	-22.8	0.2	-1.5195	-1.5195	-1.5195	0.303322	0.20682	-0.0352	-0.541776
0.3	37	25.2	27.2	0.4	0.5	3.8	32.5	3	-0.522879	1.5682	179.6	11.2	0	1	0	-0.39794	-0.30103	1.43457	1.51188	1.4014	0.579784	14.94	76.39	1.17435	1.88304	0.1	0.1	15.7	13	0.7	4.3	0	-1.47538	-1.47538	-1.57229	0.260218	0.393851	0.22705	-0.594567
0.3	36.3	22.3	16.9	0.4	0.4	3.2	41.4	3	-0.522879	1.55991	179.6	11.2	0	0	0	-0.39794	-0.39794	1.22789	1.617	1.3483	0.50515	14.89	80.13	1.17289	1.9038	-0.1	0	-0.7	-2.9	-10.4	8.9	-0.5	-1.57083	-1.57083	-1.57083	0.054992	0.387012	0.17541	-0.667745
0.2	11	7.6	14.2	0.4	0.3	2.9	48.2	1	-0.69897	1.04139	179.6	11.2	0	0	0	-0.39794	-0.522879	1.15229	1.68305	0.880814	0.462398	14.28	85.87	1.15473	1.93384	-0.1	0	-25.3	-14.7	-2.7	6.8	-0.3	-1.67761	-1.67761	-1.55267	-0.00243986	-0.113336	-0.273915	-0.69233
0.1	22.9	14.3	22.8	0.4	0.5	2.9	30.2	2	-0.522879	1.35984	179.6	11.2	0	0	0	-0.39794	-0.30103	1.35793	1.48001	1.15534	0.462398	14.03	82.54	1.14706	1.91666	0.2	0.1	11.9	6.7	8.6	-18	0	-1.44809	-1.44809	-1.545	0.210877	0.212778	0.00827837	-0.68466
0.3	34.7	24.3	26.3	0.5	0.5	3.2	22.9	3	-0.522879	1.54033	179.6	11.2	0	0	0	-0.30103	-0.30103	1.41996	1.35984	1.38561	0.50515	14.28	91.91	1.15473	1.96336	0	0	11.8	10	3.5	-7.3	0.3	-1.45576	-1.45576	-1.45576	0.265228	0.385601	0.230878	-0.649578
0.1	36	24.4	22.1	0.5	0.5	3	24.4	3	-0.522879	1.5563	179.6	11.2	0	0	0	-0.30103	-0.30103	1.34439	1.38739	1.38739	0.477121	14.41	92.24	1.15866	1.96492	0	0	1.2	0.1	-4.3	1.5	-0.2	-1.45969	-1.45969	-1.45969	0.185728	0.397639	0.228726	-0.681543
0.4	38.1	25.6	26.2	0.5	0.7	3.1	20.2	3	-0.30103	1.58092	179.6	11.2	0	1	0	-0.30103	-0.154902	1.4183	1.30535	1.40824	0.491362	13.7	89.15	1.13672	1.95012	0.2	0	2.1	1.2	4.2	-4.2	0.2	-1.29162	-1.29162	-1.43775	0.281581	0.444204	0.271519	-0.645359
0.1	52.4	32.3	24.9	0.5	0.7	3.4	27.6	3	-0.522879	1.71933	179.6	11.2	1	1	0	-0.30103	-0.154902	1.3962	1.44091	1.5092	0.531479	14.19	89.13	1.15198	1.95002	0	0	14.3	6.7	-1.3	7.3	0.2	-1.30688	-1.30688	-1.45301	0.244217	0.567349	0.35722	-0.620503
0.3	64.8	39.9	24.3	0.6	0.8	3.2	16.2	3	-0.522879	1.81158	179.6	11.2	1	1	0	-0.221849	-0.09691	1.38561	1.20952	1.60097	0.50515	14.96	93.08	1.17493	1.96886	0.1	0	12.4	7.6	-0.7	-11.4	-0.1	-1.27184	-1.27184	-1.39678	0.210675	0.636643	0.426041	-0.669782
0.3	66.3	38.8	26	0.6	0.7	3.6	22.8	3	-0.522879	1.82151	179.6	11.2	1	1	0	-0.221849	-0.154902	1.41497	1.35793	1.58883	0.556303	16.67	89.61	1.22194	1.95236	-0.1	0	1.5	-1.1	1.7	6.6	0.4	-1.37684	-1.37684	-1.44378	0.193038	0.599578	0.366896	-0.665633
0.4	48.5	32	16.8	0.5	0.5	3.3	37.3	3	-0.39794	1.68574	179.6	11.2	0	1	0	-0.30103	-0.30103	1.22531	1.57171	1.50515	0.518514	16.87	96.56	1.22712	1.9848	-0.3	-0.1	-17.7	-6.8	-9.2	14.5	-0.3	-1.52815	-1.52815	-1.52815	-0.0018058	0.458627	0.278035	-0.708601
0.1	14.4	7.1	21.8	0.5	0.4	3.4	40.1	1	-0.69897	1.15836	179.6	11.2	0	0	0	-0.30103	-0.39794	1.33846	1.60314	0.851258	0.531479	14.7	84.9	1.16732	1.92891	0	0	-34.1	-24.9	5	2.8	0.1	-1.56526	-1.56526	-1.46835	0.171139	-0.00895484	-0.316059	-0.635838
0.4	28.9	16.7	29.8	0.5	0.7	3.6	18.8	2	-0.30103	1.4609	179.6	11.2	0	0	0	-0.30103	-0.154902	1.47422	1.27416	1.22272	0.556303	14.85	89.2	1.17173	1.95036	0.2	0.1	14.5	9.6	8	-21.2	0.2	-1.32663	-1.32663	-1.47276	0.30249	0.289171	0.05099	-0.615424
0.1	18.5	11	21.7	0.4	0.3	3	32.7	1	-0.69897	1.26717	179.6	11.2	0	0	0	-0.39794	-0.522879	1.33646	1.51455	1.04139	0.477121	15.26	95.97	1.18355	1.98214	-0.3	-0.1	-10.4	-5.7	-8.1	13.9	-0.6	-1.70643	-1.70643	-1.58149	0.152905	0.0836172	-0.142162	-0.706433
0.2	33.1	23.9	18.9	0.5	0.4	3	24.6	2	-0.522879	1.51983	179.6	11.2	0	0	0	-0.30103	-0.39794	1.27646	1.39094	1.3784	0.477121	15.76	96.47	1.19756	1.98439	0.1	0	14.5	12.9	-2.8	-8.1	0	-1.5955	-1.5955	-1.49859	0.0789056	0.322272	0.180842	-0.720435
0.4	24.1	16.4	11.3	0.4	0.3	3	46	2	-0.30103	1.38202	179.6	11.2	0	0	0	-0.39794	-0.522879	1.05308	1.66276	1.21484	0.477121	17.31	88.81	1.2383	1.94846	-0.1	-0.1	-8.9	-7.6	-7.6	21.4	-0.1	-1.76118	-1.76118	-1.63624	-0.185219	0.14372	-0.0234532	-0.761176
0.4	24	15	16	0.4	0.3	3	50.7	2	-0.30103	1.38021	179.6	11.2	0	0	0	-0.39794	-0.522879	1.20412	1.70501	1.17609	0.477121	18.08	93.37	1.2572	1.97021	0	0	-0.2	-1.4	4.7	4.7	0.1	-1.78008	-1.78008	-1.65514	-0.0530784	0.123013	-0.0811072	-0.780077
0.3	35.6	22.5	20.6	0.5	0.5	2.8	32.2	3	-0.522879	1.55145	179.6	11.2	0	0	0	-0.30103	-0.30103	1.31387	1.50786	1.35218	0.447158	17.85	95.14	1.25164	1.97836	0.2	0.1	11.7	7.5	4.6	-18.5	-0.2	-1.55267	-1.55267	-1.55267	0.062229	0.299812	0.100544	-0.80448
0.1	39.7	24.5	24.6	0.6	0.7	3.1	18.5	3	-0.69897	1.59879	179.6	11.2	0	0	0	-0.221849	-0.154902	1.39094	1.26717	1.38917	0.491362	17.16	92.46	1.23452	1.96595	0.2	0	4.1	1.9	4	-13.7	0.3	-1.38942	-1.38942	-1.45637	0.156418	0.364273	0.154649	-0.743156
0.3	43.4	28.6	22	0.4	0.5	3.3	27.2	3	-0.522879	1.63749	179.6	11.2	0	1	0	-0.39794	-0.30103	1.34242	1.43457	1.45637	0.518514	15.89	98.67	1.20112	1.99419	-0.1	-0.1	3.6	4.2	-2.6	8.7	0.2	-1.50215	-1.50215	-1.59906	0.141299	0.436366	0.255242	-0.68261
0.4	25.3	18.4	23.6	0.5	0.5	3.1	20	2	-0.39794	1.40312	179.6	11.2	0	0	0	-0.30103	-0.30103	1.37291	1.30103	1.26482	0.491362	16.31	92.2	1.21245	1.96473	0	0	-18	-10.3	1.6	-7.2	-0.1	-1.51348	-1.51348	-1.51348	0.160458	0.190667	0.0523639	-0.721092
0.1	28.5	17.6	24.4	0.4	0.7	3.3	15.3	2	-0.69897	1.45484	179.6	11.2	0	0	0	-0.39794	-0.154902	1.38739	1.18469	1.24551	0.518514	15.28	91.06	1.18412	1.95933	0.1	0	3.2	-0.7	0.8	-4.7	0.1	-1.33903	-1.33903	-1.58206	0.203266	0.270722	0.0613893	-0.665609
0.3	31.1	21	22.7	0.5	0.7	3.6	20.7	2	-0.522879	1.49276	179.6	11.2	0	0	0	-0.30103	-0.154902	1.35603	1.31597	1.32222	0.556303	15.14	87.81	1.18013	1.94354	0.1	0	2.6	3.4	-1.6	5.4	0.4	-1.33503	-1.33503	-1.48116	0.1759	0.312635	0.142093	-0.623823
0.7	51.1	34.8	29.2	0.5	0.9	3.7	13.2	3	-0.09691	1.70842	179.6	11.2	1	1	0	-0.30103	-0.0457575	1.46538	1.12057	1.54158	0.568202	14.45	94.22	1.15987	1.97414	0.2	0	20	13.8	6.5	-7.5	0.1	-1.20563	-1.20563	-1.4609	0.305515	0.548553	0.381711	-0.591666
0.4	52.8	41.9	27.4	0.4	0.6	3.3	13.7	3	-0.39794	1.72263	179.6	11.2	1	1	0	-0.39794	-0.221849	1.43775	1.13672	1.62221	0.518514	14.84	98.68	1.17143	1.99423	-0.3	-0.1	1.7	7.1	-1.8	0.5	-0.4	-1.39328	-1.39328	-1.56937	0.266317	0.5512	0.45078	-0.65292
0.4	27.1	18.3	19.1	0.3	0.6	3.3	20.3	2	-0.39794	1.43297	179.6	11.2	0	0	0	-0.522879	-0.221849	1.28103	1.3075	1.26245	0.518514	13.29	90.08	1.12352	1.95463	-0.1	-0.1	-25.7	-23.6	-8.3	6.6	0	-1.34537	-1.34537	-1.6464	0.157508	0.309444	0.138926	-0.605011
0.2	20.8	12.6	18.8	0.3	0.5	3.4	23.8	2	-0.522879	1.31806	179.6	11.2	0	0	0	-0.522879	-0.30103	1.27416	1.37658	1.10037	0.531479	11.38	87.98	1.05614	1.94438	-0.1	0	-6.3	-5.7	-0.3	3.5	0	-1.35717	-1.35717	-1.57902	0.218016	0.261921	0.0442283	-0.524663
0.3	21.1	13	18.6	0.3	0.5	3.6	23.8	2	-0.522879	1.32428	179.6	11.2	0	0	0	-0.522879	-0.30103	1.26951	1.37658	1.11394	0.556303	11.31	86.45	1.05346	1.93676	0.1	0	0.3	0.4	-0.2	0	0.2	-1.35449	-1.35449	-1.57634	0.21605	0.27082	0.0604807	-0.49716
0.1	21.3	16.4	14.9	0.3	0.5	3.4	28.1	2	-0.69897	1.32838	179.6	11.2	0	0	0	-0.522879	-0.30103	1.17319	1.44871	1.21484	0.531479	10.15	97.74	1.00647	1.99007	0	0	0.2	3.5	-3.7	4.2	-0.2	-1.3075	-1.3075	-1.52934	0.16672	0.321914	0.208378	-0.474987
0.4	9.6	8.4	14.6	0.4	0.5	3.5	17.8	1	-0.39794	0.982271	179.6	11.2	0	0	0	-0.39794	-0.30103	1.16435	1.25042	0.924279	0.544068	10.8	99.44	1.03342	1.99756	0	0.1	-11.6	-8	-0.3	-10.3	0.1	-1.33445	-1.33445	-1.43136	0.130929	-0.0511525	-0.109144	-0.489356
0.4	19.1	10.1	23.1	0.5	0.8	3.7	9.6	1	-0.30103	1.28103	179.6	11.2	0	0	0	-0.30103	-0.09691	1.36361	0.982271	1.00432	0.568202	11.55	91.98	1.06258	1.96369	0.3	0.1	9.4	1.7	8.5	-8.2	0.2	-1.15949	-1.15949	-1.36361	0.30103	0.218451	-0.0582606	-0.49438
0.2	24.5	17.8	25.1	0.5	0.9	3.3	10.8	2	-0.69897	1.38917	179.6	11.2	0	0	0	-0.30103	-0.0457575	1.39967	1.03342	1.25042	0.518514	12.35	95.65	1.09167	1.98068	0.1	0	5.4	7.7	2	1.3	-0.4	-1.13742	-1.13742	-1.3927	0.308007	0.297499	0.158753	-0.573153
0.5	18.4	12.2	27.5	0.5	0.8	2.6	15.4	1	-0.221849	1.26482	179.6	11.2	0	0	0	-0.30103	-0.09691	1.43933	1.18752	1.08636	0.414973	9.37	97.59	0.97174	1.98941	-0.1	0	-6.1	-5.6	2.4	4.6	-0.7	-1.06865	-1.06865	-1.27277	0.467593	0.293078	0.11462	-0.556766
0.3	22.8	16.9	30.6	0.5	0.8	2.5	8	2	-0.39794	1.35793	179.6	11.2	0	0	0	-0.30103	-0.09691	1.48572	0.90309	1.22789	0.39794	8.27	98.04	0.917506	1.9914	0	0	4.4	4.7	3.1	-7.4	-0.1	-1.01442	-1.01442	-1.21854	0.568216	0.440429	0.310381	-0.519566
0.3	12.7	7.5	23.3	0.5	0.5	2.7	27.2	1	-0.39794	1.1038	179.6	11.2	0	0	0	-0.30103	-0.30103	1.36736	1.43457	0.875061	0.431364	10.11	97.72	1.00475	1.98998	-0.3	-0.1	-10.1	-9.4	-7.3	19.2	0.2	-1.30578	-1.30578	-1.30578	0.362605	0.0990526	-0.12969	-0.573387
0.5	20.3	15.8	24.5	0.5	0.6	#DIV/0!	22.2	1	-0.30103	1.3075	179.6	11.2	0	0		-0.30103	-0.221849	1.38917	1.34635	1.19866		8.57	93.66	0.932981	1.97155	0.1	0.1	7.6	8.3	1.2	-5.1		-1.15483	-1.15483	-1.23401	0.456185	0.374515	0.265676
0.1	30.7	24	26.2	0.6	0.9	3.3	11.5	2	-1	1.48714	179.6	11.2	0	0	0	-0.221849	-0.0457575	1.4183	1.0607	1.38021	0.518514	7.18	94.1	0.856124	1.97359	0.2	0.1	10.4	8.2	1.7	-10.6		-0.901882	-0.901882	-1.07797	0.562177	0.631014	0.524087	-0.337611
0.4	19.8	15.7	30	0.6	0.8	#DIV/0!	9.3	1	-0.30103	1.29667	179.6	11.2	0	0		-0.221849	-0.09691	1.47712	0.968483	1.1959		7.21	98.68	0.857935	1.99423	-0.1	-0.1	-10.9	-8.3	3.8	-2.3		-0.954845	-0.954845	-1.07978	0.619186	0.43873	0.337964
0.5	14.7	11.8	27.4	0.5	0.5	2.8	15.4	1	-0.30103	1.16732	179.6	11.2	0	0	0	-0.30103	-0.30103	1.43775	1.18752	1.07188	0.447158	7.88	98.84	0.896526	1.99493	-0.3	-0.1	-5.1	-3.9	-2.6	6.2		-1.19756	-1.19756	-1.19756	0.541224	0.270791	0.175356	-0.449368
0.3	20.7	13.5	30.3	0.6	0.6	3.5	18	1	-0.522879	1.31597	179.6	11.2	0	0	0	-0.221849	-0.221849	1.48144	1.25527	1.13033	0.544068	7.41	84.64	0.869818	1.92758	0.1	0.1	6	1.7	3	2.6	0.7	-1.09167	-1.09167	-1.09167	0.611624	0.446152	0.260516	-0.32575
0.2	23.3	19.8	33.7	0.6	0.9	2.9	13.8	2	-0.39794	1.36736	179.6	11.2	0	0	0	-0.221849	-0.0457575	1.52763	1.13988	1.29667	0.462398	6.46	88.06	0.810233	1.94478	0.2	0.1	2.6	6.3	3.4	-4.2	-0.6	-0.85599	-0.85599	-1.03208	0.717397	0.557123	0.486433	-0.347835
0.3	12.7	9.4	25		0.6	2.9	26.4	1	-0.30103	1.1038	179.6	11.2	0	0	0		-0.221849	1.39794	1.4216	0.973128	0.462398	7.86	96.65	0.895423	1.9852	-0.3	-0.6	-10.6	-10.4	-8.7	12.6	0	-1.11727	-1.11727		0.502517	0.208381	0.0777053	-0.433025
0.2	25.7	19.8	28.7	0.5	0.8	2.7	12.5	2	-0.69897	1.40993	179.6	11.2	0	0	0	-0.30103	-0.09691	1.45788	1.09691	1.29667	0.431364	7.31	98.3	0.863917	1.99255	0.2	0.5	13	10.5	3.7	-13.9	-0.2	-0.960827	-0.960827	-1.16495	0.593965	0.546016	0.432748	-0.432554
0.2	10.2	8.7	18.1	0.4	0.4	2.5	38.8	1	-0.30103	1.0086	179.6	11.2	0	0	0	-0.39794	-0.39794	1.25768	1.58883	0.939519	0.39794	6.5	98.58	0.812913	1.99379	-0.3	-0.1	-15.5	-11.1	-10.6	26.3	-0.1	-1.21085	-1.21085	-1.21085	0.444765	0.195687	0.126606	-0.414973
0.2	22.1	16.7	30.3	0.6	0.7	2.5	16	2	-0.69897	1.34439	179.6	11.2	0	0	0	-0.221849	-0.154902	1.48144	1.20412	1.22272	0.39794	6.12	97.93	0.786751	1.99092	0.3	0.1	11.9	8	12.2	-22.8	-0.1	-0.941653	-0.941653	-1.0086	0.694691	0.557641	0.435965	-0.388811
0.3	11.6	8.7	33.2	0.5	0.6	2	26.6	1	-0.522879	1.06446	179.6	11.2	0	0	0	-0.30103	-0.221849	1.52114	1.42488	0.939519	0.30103	8.07	98.18	0.906874	1.99202	-0.1	-0.1	-10.6	-8	2.9	10.7	-0.4	-1.12872	-1.12872	-1.2079	0.614265	0.157584	0.0326457	-0.605844
0.1	19.3	14.3	27.6	0.5	0.6	1.9	16.8	1	-1	1.28556	179.6	11.2	0	0	0	-0.30103	-0.221849	1.44091	1.22531	1.15534	0.278754	8.87	98.32	0.947924	1.99264	0.1	0	7.8	5.6	-5.6	-9.9	-0.1	-1.16977	-1.16977	-1.24895	0.492985	0.337634	0.207412	-0.66917
0.4	31.7	25.7	30.6	0.6	0.8	2.1	8.2	2	-0.39794	1.50106	179.6	11.2	0	1	0	-0.221849	-0.09691	1.48572	0.913814	1.40993	0.322219	9.03	97.58	0.955688	1.98936	0.2	0.1	12.3	11.4	3.1	-8.6	0.2	-1.0526	-1.0526	-1.17754	0.530034	0.545372	0.454245	-0.633468
0.1	32.1	24.4	29.5	0.6	0.8	2.1	12.7	2	-1	1.50651	179.6	11.2	0	0	0	-0.221849	-0.09691	1.46982	1.1038	1.38739	0.322219	9.87	97.72	0.994317	1.98998	0	-0.1	0.5	-1.3	-1.1	4.5	0	-1.09123	-1.09123	-1.21617	0.475505	0.512188	0.393073	-0.672098
0.4	9.7	6.1	12.4	0.4	0.3	2.3	53.6	1	-0.30103	0.986772	179.6	11.2	0	0	0	-0.39794	-0.522879	1.09342	1.72916	0.78533	0.361728	11.43	95.87	1.05805	1.98168	-0.4	-0.2	-22.5	-18.3	-17.1	40.9	0.2	-1.58092	-1.58092	-1.45599	0.0353755	-0.0712745	-0.272716	-0.696318
0.1	9.3	6.3	13	0.4	0.3	2.3	51.4	1	-1	0.968483	179.6	11.2	0	0	0	-0.39794	-0.522879	1.11394	1.71096	0.799341	0.361728	12.21	95.6	1.08672	1.98046	-0.1	0	-0.4	0.2	0.6	-2.2	0	-1.60959	-1.60959	-1.48466	0.0272277	-0.118233	-0.287375	-0.724988
0.4	13.5	8.9	26.5	0.5	0.4	2.6	23.9	1	-0.30103	1.13033	179.6	11.2	0	0	0	-0.30103	-0.39794	1.42325	1.3784	0.94939	0.414973	12.79	91.19	1.10687	1.95995	0.2	0.1	4.2	2.6	13.4	-27.5	0.3	-1.50481	-1.50481	-1.4079	0.316375	0.0234632	-0.157481	-0.691897
0.3	29.4	20.4	31.5	0.7	1	3.2	6.2	2	-0.522879	1.46835	179.6	11.2	0	0	0	-0.154902	0	1.49831	0.792392	1.30963	0.50515	9.32	95.74	0.969416	1.98109	0.6	0.2	15.9	11.5	5	-17.6	0.6	-0.969416	-0.969416	-1.12432	0.528895	0.498931	0.340214	-0.464266
0.4	27.5	20.9	31.3	0.7	1.1	2.6	4.3	2	-0.30103	1.43933	179.6	11.2	0	0	0	-0.154902	0.0413927	1.49554	0.633468	1.32015	0.414973	9.26	99.07	0.966611	1.99594	0.1	-0.1	-2	0.5	-0.2	-2	-0.6	-0.925218	-0.925218	-1.12151	0.528933	0.472722	0.353535	-0.551638
0.3	25.9	20	31.1	0.5	1	#DIV/0!	4.2	2	-0.522879	1.4133	179.6	11.2	0	0		-0.30103	0	1.49276	0.623249	1.30103		9.38	98.24	0.972203	1.99229	-0.1	-0.1	-1.6	-1	-0.2	-0.1		-0.972203	-0.972203	-1.27323	0.520558	0.441097	0.328827
0.4	28.7	19.8	31.3	0.6	1.2	2.7	3.4	2	-0.221849	1.45788	179.6	11.2	0	0	0	-0.221849	0.0791812	1.49554	0.531479	1.29667	0.431364	6.49	95.43	0.812245	1.97968	0.2	0	2.8	-0.2	0.2	-0.8		-0.733063	-0.733063	-1.03409	0.6833	0.645637	0.48442	-0.380881
0.3	27.9	19.7	32.1	0.6	1.2	2.3	6.4	2	-0.522879	1.4456	179.6	11.2	0	0	0	-0.221849	0.0791812	1.50651	0.80618	1.29447	0.361728	6.03	93.95	0.780317	1.9729	-0.1	0	-0.9	-0.1	0.8	3	-0.4	-0.701136	-0.701136	-1.00217	0.726188	0.665287	0.514149	-0.418589
0.3	32.3	22.8	23.8	0.5	0.9	2	12.5	2	-0.30103	1.5092	179.6	11.2	0	0	0	-0.30103	-0.0457575	1.37658	1.09691	1.35793	0.30103	6.76	96.8	0.829947	1.98588	-0.3	-0.1	4.4	3.2	-8.3	6	-0.3	-0.875704	-0.875704	-1.13098	0.54663	0.679256	0.527988	-0.528917
0.4	19	13.3	25.7	0.5	0.9	2.1	12.5	1	-0.30103	1.27875	179.6	11.2	0	0	0	-0.30103	-0.0457575	1.40993	1.09691	1.12385	0.322219	6.84	97.92	0.835056	1.99087	0.1	0.1	-13.2	-9.6	1.9	0	0.1	-0.880814	-0.880814	-1.13609	0.574877	0.443697	0.288796	-0.512837
0.2	20.1	12.3	28.8	0.5	1	2.1	17.4	1	-0.522879	1.3032	179.6	11.2	0	0	0	-0.30103	0	1.45939	1.24055	1.08991	0.322219	7.18	85.52	0.856124	1.93207	0.1	0	1	-1	3.1	5	0	-0.856124	-0.856124	-1.15715	0.603268	0.447072	0.233781	-0.533905
0.1	31.3	20.6	36.2	0.6	1.1	2.3	17.3	2	-1	1.49554	179.6	11.2	0	0	0	-0.221849	0.0413927	1.55871	1.23805	1.31387	0.361728	3.38	83.33	0.528917	1.9208	0.2	0	11.2	8.3	7.4	-0.2	0.2	-0.487524	-0.487524	-0.750765	1.02979	0.966628	0.784951	-0.167189
0.1	51.2	36.9	41.7	0.8	1.7	2.7	5	3	-0.522879	1.70927	179.6	11.2	1	1	0	-0.09691	0.230449	1.62014	0.69897	1.56703	0.431364	2.32	91.14	0.365488	1.95971	0.5	0.2	19.9	16.4	5.5	-12.3	0.4	-0.135039	-0.135039	-0.462398	1.25465	1.34378	1.20154	0.0658758
0.4	59.5	46.1	40.5	0.8	1.8	3.1	2.5	3	-0.30103	1.77452	179.6	11.2	1	1	0	-0.09691	0.255273	1.60746	0.39794	1.6637	0.491362	3.15	96.42	0.498311	1.98417	0.2	0	8.3	9.2	-1.2	-2.5	0.4	-0.243038	-0.243038	-0.595221	1.10914	1.27621	1.16539	-0.00694886
0.3	64.3	52.2	42.8	0.9	1.8	3.3	5.3	3	-0.522879	1.80821	179.6	11.2	1	1	0	-0.0457575	0.255273	1.63144	0.724276	1.71767	0.518514	5.22	91.47	0.717671	1.96128	0	0	4.8	6.1	2.3	2.7	0.2	-0.462398	-0.462398	-0.763428	0.913773	1.09054	1	-0.199157
0.3	72.2	59.6	40.1	1	2.3	2.9	3.8	3	-0.30103	1.85854	179.6	11.2	1	1	0	0	0.361728	1.60314	0.579784	1.77525	0.462398	5.73	94.91	0.758155	1.97731	0.4	0.2	7.9	7.4	-2.6	-1.5	-0.4	-0.396427	-0.396427	-0.758155	0.84499	1.10038	1.01709	-0.295757
0.3	74.7	58.1	38	0.9	2	3	5.2	3	-0.30103	1.87332	179.6	11.2	1	1	0	-0.0457575	0.30103	1.57978	0.716003	1.76418	0.477121	6.22	95.8	0.79379	1.98137	-0.3	-0.1	2.5	-1.5	-2.1	1.4	0	-0.49276	-0.49276	-0.839548	0.785993	1.07953	0.970386	-0.316669
0.3	40.8	27.8	39.2	0.8	1.7	2.9	12	3	-0.39794	1.61066	179.6	11.2	0	1	0	-0.09691	0.230449	1.59329	1.07918	1.44404	0.462398	5.44	78.93	0.735599	1.89724	-0.3	-0.1	-33.9	-30.3	1.2	6.8	-0.1	-0.50515	-0.50515	-0.832509	0.857687	0.875061	0.708446	-0.273201
0.2	35.7	24.7	43.6	0.7	1.4	3.1	8.8	3	-0.69897	1.55267	179.6	11.2	0	0	0	-0.154902	0.146128	1.63949	0.944483	1.3927	0.491362	2.64	81.68	0.421604	1.91212	-0.2	-0.1	-5.1	-3.1	4.4	-3.2	0.2	-0.275476	-0.275476	-0.576506	1.21788	1.13106	0.971093	0.0697578
0.5	28.8	24.4	40.2	0.5	0.9	2.7	13.2	2	-0.30103	1.45939	179.6	11.2	0	0	0	-0.30103	-0.0457575	1.60423	1.12057	1.38739	0.431364	1.19	97.43	0.075547	1.98869	-0.5	-0.3	-6.9	-0.3	-3.4	4.4	-0.4	-0.121304	-0.121304	-0.376577	1.52868	1.38385	1.31184	0.355817
0.2	24.6	21.3	39.6	0.5	1	#DIV/0!	9.9	2	-0.522879	1.39094	179.6	11.2	0	0		-0.30103	0	1.5977	0.995635	1.32838		0.74	98.02	-0.130768	1.99131	0.1	0.1	-4.1	-3.1	-0.5	-3.3		0.130768	0.130768	-0.170262	1.72846	1.5217	1.45915
0.2	29.3	23.1	37.9	0.7	1.2	3.2	16.3	2	-0.69897	1.46687	179.6	11.2	0	0	0	-0.154902	0.0791812	1.57864	1.21219	1.36361	0.50515	3.58	84.75	0.553883	1.92814	0.2	0.1	4.7	1.8	-1.8	6.4		-0.474702	-0.474702	-0.708785	1.02476	0.912985	0.809729	-0.048733
0.5	44.7	34.7	39.2	0.8	1.6	2.9	2.6	3	-0.30103	1.65031	179.6	11.2	0	1	0	-0.09691	0.20412	1.59329	0.414973	1.54033	0.462398	3.47	96.49	0.540329	1.98448	0.4	0.1	15.4	11.5	1.3	-13.7	-0.3	-0.336209	-0.336209	-0.637239	1.05296	1.10998	1	-0.0779315
0.6	50.3	40.1	34.8	0.8	1.8	3.2	2	3	-0.0457575	1.70157	179.6	11.2	1	1	0	-0.09691	0.255273	1.54158	0.30103	1.60314	0.50515	6.11	97.84	0.786041	1.99052	0.1	0.1	5.6	5.4	-4.3	-0.7	0.3	-0.530769	-0.530769	-0.882951	0.755538	0.915527	0.817103	-0.280891
0.3	48.4	34.8	35.5	0.9	2	2.8	1.9	3	-0.39794	1.68485	179.6	11.2	0	1	0	-0.0457575	0.30103	1.55023	0.278754	1.54158	0.447158	7.5	98.86	0.875061	1.99502	0.2	0.1	-2	-5.2	0.6	0	-0.4	-0.574031	-0.574031	-0.920819	0.675167	0.809784	0.666518	-0.427903
0.1	42.6	26.9	35.2	0.9	1.8	#DIV/0!	1.4	3	-0.69897	1.62941	179.6	11.2	0	1		-0.0457575	0.255273	1.54654	0.146128	1.42975		8.57	99.33	0.932981	1.99708	-0.1	0	-5.7	-7.9	-0.3	-0.5		-0.677708	-0.677708	-0.978738	0.613562	0.696429	0.496771
0.5	37.3	21.2	34.9	0.9	2	3.2	1.7	3	-0.30103	1.57171	179.6	11.2	0	0	0	-0.0457575	0.30103	1.54283	0.230449	1.32634	0.50515	9.6	99.36	0.982271	1.99721	0.1	0	-5.3	-5.8	-0.3	0.3		-0.681241	-0.681241	-1.02803	0.560554	0.589438	0.344065	-0.477121
0.4	21.7	12.4	32.3	0.6	1.2	2.7	9.6	2	-0.30103	1.33646	179.6	11.2	0	0	0	-0.221849	0.0791812	1.5092	0.982271	1.09342	0.431364	9.46	98.81	0.975891	1.9948	-0.7	-0.3	-15.7	-8.8	-2.6	7.9	-0.4	-0.89671	-0.89671	-1.19774	0.533311	0.360569	0.117531	-0.544527
0.1	12.8	7.6	26	0.5	0.9	2.9	14.3	1	-0.522879	1.10721	179.6	11.2	0	0	0	-0.30103	-0.0457575	1.41497	1.15534	0.880814	0.462398	9	97.88	0.954243	1.99069	-0.4	-0.1	-8.9	-4.8	-6.2	4.7	0.1	-1	-1	-1.25527	0.460731	0.152967	-0.0734289	-0.491845
0.3	10.2	7.5	19.2	0.4	0.6	3.1	35.1	1	-0.522879	1.0086	179.6	11.2	0	0	0	-0.39794	-0.221849	1.2833	1.54531	0.875061	0.491362	8.84	88.05	0.946452	1.94473	-0.3	-0.1	-2.6	-0.1	-6.8	20.7	0.2	-1.1683	-1.1683	-1.34439	0.336849	0.0621479	-0.071391	-0.455091
0.3	8.8	5.4	19.8	0.4	0.4	2.7	46.5	1	-0.522879	0.944483	179.6	11.2	0	0	0	-0.39794	-0.39794	1.29667	1.66745	0.732394	0.431364	9.63	61.2	0.983626	1.78675	-0.2	-0.1	-1.4	-2.1	0.6	11.4	-0.4	-1.38157	-1.38157	-1.38157	0.313039	-0.0391436	-0.251233	-0.552263
0.3	16.2	9.9	29.9	0.5	0.8	2.5	23.9	1	-0.39794	1.20952	179.6	11.2	0	0	0	-0.30103	-0.09691	1.47567	1.3784	0.995635	0.39794	7.09	68.85	0.850646	1.8379	0.4	0.1	7.4	4.5	10.1	-22.6	-0.1	-0.947556	-0.947556	-1.15168	0.625025	0.358869	0.144989	-0.452706
0.4	29.6	21.3	35.4	0.7	1.3	2.8	13	2	-0.30103	1.47129	179.6	11.2	0	0	0	-0.154902	0.113943	1.549	1.11394	1.32838	0.447158	5.63	80.74	0.750508	1.90709	0.5	0.2	13.4	11.5	5.5	-10.9	0.2	-0.636565	-0.636565	-0.90541	0.798495	0.720783	0.577871	-0.30335
0.2	38.9	30.6	33.1	0.8	1.5	2.6	8.5	3	-0.69897	1.58995	179.6	11.2	0	1	0	-0.09691	0.176091	1.51983	0.929419	1.48572	0.414973	4.01	86.74	0.603144	1.93822	0.3	0.1	9.3	9.2	-2.4	-4.5	-0.2	-0.427053	-0.427053	-0.700054	0.916684	0.986805	0.882577	-0.188171
0.3	49.7	37.2	37.5	1	1.9	3	5.4	3	-0.39794	1.69636	179.6	11.2	0	1	0	0	0.278754	1.57403	0.732394	1.57054	0.477121	3.05	89.84	0.4843	1.95347	0.3	0.1	10.8	6.6	4.4	-3.1	0.4	-0.205546	-0.205546	-0.4843	1.08973	1.21206	1.08624	-0.00717858
0.2	59.3	46.7	38.5	1	2.1	2.8	5	3	-0.69897	1.77305	179.6	11.2	1	1	0	0	0.322219	1.58546	0.69897	1.66932	0.447158	2.49	92.98	0.396199	1.96839	0.2	0.1	9.7	9.5	1	-0.4	-0.1	-0.0739801	-0.0739801	-0.396199	1.18926	1.37686	1.27312	0.0509587
0.1	60.9	49.5	32	0.9	1.9	2.7	8.2	3	-1	1.78462	179.6	11.2	1	1	0	-0.0457575	0.278754	1.50515	0.913814	1.69461	0.431364	2.02	96.33	0.305351	1.98376	-0.2	-0.1	1.6	2.7	-6.5	3.2	-0.2	-0.0265978	-0.0265978	-0.351109	1.1998	1.47927	1.38925	0.126012
0.1	51.5	40.3	26.7	0.6	1	1.8	19.4	3	-1	1.71181	179.6	11.2	1	1	0	-0.221849	0	1.42651	1.2878	1.60531	0.255273	2.2	92.96	0.342423	1.9683	-0.9	-0.3	-9.4	-9.1	-5.3	11.2	-0.8	-0.342423	-0.342423	-0.564271	1.08409	1.36938	1.26288	-0.0871502
0.1	61.5	50.1	32.5	0.8	1.4	2.4	9.6	3	-0.69897	1.78888	179.6	11.2	1	1	0	-0.09691	0.146128	1.51188	0.982271	1.69984	0.380211	2.11	90.68	0.324282	1.95751	0.5	0.2	9.9	9.7	5.8	-9.8	0.6	-0.178154	-0.178154	-0.421192	1.1876	1.46459	1.37556	0.0559288
